# Supplementary material for: Synthesis, crystal structure and Hirshfeld surface analysis of N-(4-meth­oxy­phen­yl)picolinamide
Source: Acta Crystallogr E Crystallogr Commun. 2024 Nov 14;80(Pt 12):1293–7. doi: 10.1107/S2056989024010843 (PMC11789174; doi:10.1107/S2056989024010843)
Supplement: Supplementary file 1 [file e-80-01293-sup1.cif]

##############################################################################
#                                                                            #
# This CIF contains the data in a paper accepted for publication in          #
# Acta Crystallographica Section E. It conforms to the requirements of       #
# Notes for Authors for Acta Crystallographica Section E, and has been       #
# peer reviewed under the auspices of the IUCr Commission on Journals.       #
#                                                                            #
# Full details of the Crystallographic Information File format               #
# are given in the paper "The Crystallographic Information File (CIF):       #
# a New Standard Archive File for Crystallography" by S. R. Hall, F. H.      #
# Allen and I. D. Brown [Acta Cryst. (1991), A47, 655-685].                  #
#                                                                            #
# The current version of the core CIF dictionary is obtainable from          #
# ftp://ftp.iucr.org/pub/cif_core.dic.                                       #
#                                                                            #
# Software is freely available for graphical display of the structure(s)     #
# in this CIF. For information consult the CIF software page                 #
# http://www.iucr.org/resources/cif/software.                                #
#                                                                            #
# This file may be used for bona fide research purposes within the           #
# scientific community so long as proper attribution is given to the journal # 
# article from which it was obtained.                                        #
#                                                                            #
##############################################################################
data_I
_audit_creation_method
;
Olex2 1.5
(compiled 2024.02.16 svn.r378c4104 for OlexSys, GUI svn.r6928)
;
_journal_date_recd_electronic     2024-10-23
_journal_date_accepted     2024-11-08
_journal_name_full     'Acta Crystallographica, Section E'
_journal_year     2024
_journal_volume     80
_journal_issue      1
_journal_page_first     0
_journal_page_last     0
_journal_paper_category     GO
_journal_paper_doi     10.1107/S2056989024010843
_journal_coeditor_code     DX2062
_publ_contact_author_name     'Batirbay Torambetov'
_publ_contact_author_address
;
National University of Uzbekistan named after Mirzo Ulugbek, 4 University St.,
Tashkent, 100174, Uzbekistan,
;
_publ_contact_author_email     'torambetov b@mail.ru'
_publ_contact_author_fax     ?
_publ_contact_author_phone     '+998913042025'
_publ_section_title
;
Synthesis, crystal structure and Hirshfeld surface analysis of
<i>N</i>-(4-methoxyphenyl)picolinamide
;
loop_
    _publ_author_name
    _publ_author_footnote
    _publ_author_address
    'Burieva, Dilnoza' .
;
National University of Uzbekistan named after Mirzo Ulugbek, 4 University St.,
Tashkent, 100174,
Uzbekistan
;
    'Torambetov, Batirbay' .
;
National University of Uzbekistan named after Mirzo Ulugbek, 4 University St.,
Tashkent, 100174,
Uzbekistan
Physical and Material Chemistry Division, CSIR-National Chemical Laboratory,
Pune 411008, India
;
    'Bobonazarova, Sarvinoz' .
;
National University of Uzbekistan named after Mirzo Ulugbek, 4 University St.,
Tashkent, 100174,
Uzbekistan
;
    'Abdushukurov, Anvar' .
;
National University of Uzbekistan named after Mirzo Ulugbek, 4 University St.,
Tashkent, 100174,
Uzbekistan
;
    'Kholikov, Tursinali' .
;
National University of Uzbekistan named after Mirzo Ulugbek, 4 University St.,
Tashkent, 100174,
Uzbekistan
;
    'Khan, Akram A' .
;
Physical and Materials Chemistry Division, CSIR-National Chemical Laboratory,
Pune-411008,
India
;
    'Ashurov, Jamshid' .
;
Institute of Bioorganic Chemistry, Academy of Sciences of Uzbekistan,
M. Ulugbek St, 83, Tashkent, 100125,
Uzbekistan
;
    'Yusufov, Mukhriddin' .
;
National University of Uzbekistan named after Mirzo Ulugbek, 4 University St.,
Tashkent, 100174,
Uzbekistan
;
_publ_section_synopsis
;
The molecular and crystal structure of <i>N</i>-(4-methoxyphenyl)picolinamide
were studied and Hirshfeld surfaces and fingerprint plots were generated to
investigate various intermolecular interactions.
;
_chemical_name_systematic
;
<i>N</i>-(4-Methoxyphenyl)pyridine-2-carboxamide
;
_chemical_name_common
;
<i>N</i>-(4-Methoxyphenyl)picolinamide
;
_chemical_formula_moiety     'C13 H12 N2 O2'
_chemical_formula_sum     'C13 H12 N2 O2'
_chemical_formula_iupac     'C13 H12 N2 O2'
_chemical_formula_weight     228.25
_chemical_melting_point     ?
_space_group_crystal_system     monoclinic
_space_group_name_H-M_alt     'P 1 21/n 1'
_space_group_name_Hall     '-P 2yn'
loop_
    _space_group_symop_operation_xyz
    'x, y, z'
    '-x+1/2, y+1/2, -z+1/2'
    '-x, -y, -z'
    'x-1/2, -y-1/2, z-1/2'
_cell_length_a     5.0082(9)
_cell_length_b     20.728(4)
_cell_length_c     11.1549(14)
_cell_angle_alpha     90
_cell_angle_beta     96.998(15)
_cell_angle_gamma     90
_cell_volume     1149.3(3)
_cell_formula_units_Z     4
_cell_measurement_reflns_used     638
_cell_measurement_theta_min     4.2580
_cell_measurement_theta_max     50.4990
_cell_measurement_temperature     293(2)
_exptl_crystal_description     block
_exptl_crystal_colour     colourless
_exptl_crystal_size_max     0.10
_exptl_crystal_size_mid     0.08
_exptl_crystal_size_min     0.07
_exptl_crystal_density_diffrn     1.319
_exptl_crystal_density_meas     ?
_exptl_crystal_density_method     ?
_exptl_crystal_F_000     480
_exptl_absorpt_coefficient_mu     0.741
_exptl_absorpt_correction_type     multi-scan
_exptl_absorpt_process_details
;
(CrysAlisPro; Rigaku OD, 2021)
;
_exptl_absorpt_correction_T_min     0.66944
_exptl_absorpt_correction_T_max     1.00000
_diffrn_ambient_temperature     293(2)
_diffrn_source     'fine-focus sealed X-ray tube'
_diffrn_radiation_type     'Cu K\a'
_diffrn_radiation_wavelength     1.54184
_diffrn_radiation_monochromator     graphite
_diffrn_measurement_device_type     'Xcalibur, Ruby'
_diffrn_measurement_device     'four-circle diffractometer'
_diffrn_measurement_method     '\w scans'
_diffrn_detector     'CCD plate'
_diffrn_detector_area_resol_mean     10.2576
_diffrn_reflns_number     7362
_diffrn_reflns_av_R_equivalents     0.0961
_diffrn_reflns_av_unetI/netI     0.0907
_diffrn_reflns_theta_min     4.528
_diffrn_reflns_theta_max     69.993
_diffrn_reflns_theta_full     67.684
_diffrn_measured_fraction_theta_max     0.999
_diffrn_measured_fraction_theta_full     0.999
_diffrn_reflns_limit_h_min     -6
_diffrn_reflns_limit_h_max     6
_diffrn_reflns_limit_k_min     -23
_diffrn_reflns_limit_k_max     25
_diffrn_reflns_limit_l_min     -13
_diffrn_reflns_limit_l_max     9
_diffrn_radiation_probe     x-ray
_refine_special_details     ?
_reflns_number_total     2166
_reflns_number_gt     975
_reflns_threshold_expression     'I > 2\s(I)'
_refine_ls_structure_factor_coef     Fsqd
_refine_ls_matrix_type     full
_refine_ls_R_factor_all     0.1546
_refine_ls_R_factor_gt     0.0609
_refine_ls_wR_factor_gt     0.1050
_refine_ls_wR_factor_ref     0.1391
_refine_ls_goodness_of_fit_ref     1.001
_refine_ls_restrained_S_all     1.001
_refine_ls_number_reflns     2166
_refine_ls_number_parameters     156
_refine_ls_number_restraints     0
_refine_ls_hydrogen_treatment     constr
_refine_ls_weighting_scheme     calc
_refine_ls_weighting_details
                      'w=1/[\s^2^(Fo^2^)+(0.0373P)^2^] where P=(Fo^2^+2Fc^2^)/3'
_atom_sites_solution_hydrogens     geom
_atom_sites_solution_primary     dual
_atom_sites_solution_secondary     ?
_refine_ls_shift/su_max     0.000
_refine_ls_shift/su_mean     0.000
_refine_diff_density_max     0.152
_refine_diff_density_min     -0.159
_refine_ls_extinction_method
;
<i>SHELXL2016/6</i> (Sheldrick, 2015b)
;
_refine_ls_extinction_coef     0.0017(4)
_refine_ls_extinction_expression
                                  'Fc^*^=kFc[1+0.001xFc^2^\l^3^/sin(2\q)]^-1/4^'
loop_
    _atom_type_symbol
    _atom_type_description
    _atom_type_scat_dispersion_real
    _atom_type_scat_dispersion_imag
    _atom_type_scat_source
    'C' 'C' 0.0181 0.0091
                         'International Tables Vol C Tables 4.2.6.8 and 6.1.1.4'
    'H' 'H' 0.0000 0.0000
                         'International Tables Vol C Tables 4.2.6.8 and 6.1.1.4'
    'N' 'N' 0.0311 0.0180
                         'International Tables Vol C Tables 4.2.6.8 and 6.1.1.4'
    'O' 'O' 0.0492 0.0322
                         'International Tables Vol C Tables 4.2.6.8 and 6.1.1.4'
_computing_data_collection
;
CrysAlisPro 1.171.38.41 (Rigaku OD, 2021)
;
_computing_cell_refinement
;
CrysAlisPro 1.171.38.41 (Rigaku OD, 2021)
;
_computing_data_reduction
;
CrysAlisPro 1.171.38.41 (Rigaku OD, 2021)
;
_computing_structure_solution
;
<i>SHELXT</i>  (Sheldrick, 2015a)
;
_computing_structure_refinement
;
<i>SHELXL2016/6</i> (Sheldrick, 2015b)
;
_computing_molecular_graphics
;
Olex2 1.5 (Dolomanov <i>et al.</i>,  2009)
;
_computing_publication_material
;
Olex2 1.5 (Dolomanov <i>et al.</i>,  2009)
;
loop_
    _atom_site_type_symbol
    _atom_site_label
    _atom_site_fract_x
    _atom_site_fract_y
    _atom_site_fract_z
    _atom_site_U_iso_or_equiv
    _atom_site_adp_type
    _atom_site_calc_flag
    _atom_site_occupancy
    _atom_site_disorder_assembly
    _atom_site_disorder_group
    O O1 0.7804(5) 0.64248(12) 0.5355(2) 0.0708(8) Uani d 1 . .
    O O2 -0.0904(5) 0.46914(13) 0.1774(2) 0.0732(8) Uani d 1 . .
    N N2 0.6732(5) 0.65548(14) 0.3324(2) 0.0598(8) Uani d 1 . .
    H H2 0.709512 0.679337 0.273443 0.072 Uiso calc 1 . .
    N N1 1.0276(6) 0.74910(15) 0.3271(2) 0.0601(8) Uani d 1 . .
    C C10 0.0926(7) 0.51451(18) 0.2243(3) 0.0586(10) Uani d 1 . .
    C C6 0.8116(7) 0.66959(18) 0.4398(3) 0.0578(10) Uani d 1 . .
    C C7 0.4767(6) 0.60741(18) 0.3013(3) 0.0551(10) Uani d 1 . .
    C C5 1.0171(7) 0.72159(18) 0.4350(3) 0.0527(9) Uani d 1 . .
    C C4 1.1852(7) 0.73839(18) 0.5373(3) 0.0595(10) Uani d 1 . .
    H H4 1.171623 0.718024 0.610576 0.071 Uiso calc 1 . .
    C C9 0.1619(7) 0.52633(19) 0.3453(3) 0.0648(11) Uani d 1 . .
    H H9 0.079459 0.503135 0.401950 0.078 Uiso calc 1 . .
    C C1 1.2108(7) 0.79571(19) 0.3221(3) 0.0677(11) Uani d 1 . .
    H H1 1.220637 0.815677 0.248061 0.081 Uiso calc 1 . .
    C C3 1.3734(7) 0.78589(19) 0.5287(3) 0.0661(11) Uani d 1 . .
    H H3 1.491329 0.797526 0.596193 0.079 Uiso calc 1 . .
    C C8 0.3529(7) 0.5724(2) 0.3835(3) 0.0656(11) Uani d 1 . .
    H H8 0.398288 0.579727 0.465682 0.079 Uiso calc 1 . .
    C C12 0.4052(7) 0.59542(19) 0.1794(3) 0.0690(11) Uani d 1 . .
    H H12 0.486200 0.618804 0.122515 0.083 Uiso calc 1 . .
    C C2 1.3864(7) 0.81602(19) 0.4202(3) 0.0688(11) Uani d 1 . .
    H H2A 1.509095 0.849017 0.412757 0.083 Uiso calc 1 . .
    C C11 0.2162(7) 0.5494(2) 0.1416(3) 0.0730(12) Uani d 1 . .
    H H11 0.171226 0.541804 0.059426 0.088 Uiso calc 1 . .
    C C13 -0.2421(7) 0.43698(19) 0.2588(3) 0.0778(12) Uani d 1 . .
    H H13A -0.372539 0.409360 0.214373 0.117 Uiso calc 1 . .
    H H13B -0.332549 0.468255 0.302912 0.117 Uiso calc 1 . .
    H H13C -0.123774 0.411569 0.314264 0.117 Uiso calc 1 . .
loop_
    _atom_site_aniso_label
    _atom_site_aniso_U_11
    _atom_site_aniso_U_22
    _atom_site_aniso_U_33
    _atom_site_aniso_U_12
    _atom_site_aniso_U_13
    _atom_site_aniso_U_23
    O1 0.0822(19) 0.079(2) 0.0492(14) -0.0123(15) 0.0019(13) 0.0042(13)
    O2 0.0762(18) 0.077(2) 0.0654(16) -0.0158(16) 0.0045(14) -0.0085(14)
    N2 0.071(2) 0.066(2) 0.0402(15) -0.0061(17) -0.0033(15) 0.0030(14)
    N1 0.068(2) 0.065(2) 0.0453(17) 0.0046(18) 0.0012(14) 0.0028(15)
    C10 0.055(2) 0.063(3) 0.056(2) -0.002(2) 0.0000(18) -0.0060(19)
    C6 0.064(2) 0.060(3) 0.049(2) 0.007(2) 0.0013(18) -0.0038(18)
    C7 0.056(2) 0.057(3) 0.050(2) 0.004(2) -0.0028(18) -0.0055(18)
    C5 0.057(2) 0.055(3) 0.0440(19) 0.0066(19) 0.0002(17) -0.0019(17)
    C4 0.064(2) 0.069(3) 0.0440(19) 0.000(2) 0.0012(18) 0.0016(18)
    C9 0.064(2) 0.077(3) 0.055(2) -0.008(2) 0.0143(19) -0.003(2)
    C1 0.075(3) 0.072(3) 0.057(2) 0.006(2) 0.012(2) 0.011(2)
    C3 0.066(2) 0.078(3) 0.051(2) -0.008(2) -0.0039(19) -0.006(2)
    C8 0.068(3) 0.083(3) 0.046(2) -0.002(2) 0.0065(19) -0.007(2)
    C12 0.082(3) 0.072(3) 0.051(2) -0.014(2) -0.004(2) 0.0076(19)
    C2 0.074(3) 0.071(3) 0.062(2) -0.012(2) 0.010(2) -0.005(2)
    C11 0.085(3) 0.083(3) 0.047(2) -0.014(2) -0.008(2) 0.003(2)
    C13 0.064(3) 0.078(3) 0.092(3) -0.009(2) 0.013(2) -0.001(2)
_geom_special_details
;
 All esds (except the esd in the dihedral angle between two l.s. planes)
 are estimated using the full covariance matrix.  The cell esds are taken
 into account individually in the estimation of esds in distances, angles
 and torsion angles; correlations between esds in cell parameters are only
 used when they are defined by crystal symmetry.  An approximate (isotropic)
 treatment of cell esds is used for estimating esds involving l.s. planes.
;
loop_
    _geom_bond_atom_site_label_1
    _geom_bond_atom_site_label_2
    _geom_bond_site_symmetry_2
    _geom_bond_distance
    _geom_bond_publ_flag
    O1 C6 . 1.233(4) ?
    O2 C10 . 1.371(4) ?
    O2 C13 . 1.419(4) ?
    N2 H2 . 0.8600 ?
    N2 C6 . 1.341(4) ?
    N2 C7 . 1.413(4) ?
    N1 C5 . 1.339(4) ?
    N1 C1 . 1.338(4) ?
    C10 C9 . 1.374(4) ?
    C10 C11 . 1.378(5) ?
    C6 C5 . 1.496(5) ?
    C7 C8 . 1.376(5) ?
    C7 C12 . 1.386(4) ?
    C5 C4 . 1.378(4) ?
    C4 H4 . 0.9300 ?
    C4 C3 . 1.374(5) ?
    C9 H9 . 0.9300 ?
    C9 C8 . 1.381(5) ?
    C1 H1 . 0.9300 ?
    C1 C2 . 1.384(4) ?
    C3 H3 . 0.9300 ?
    C3 C2 . 1.371(4) ?
    C8 H8 . 0.9300 ?
    C12 H12 . 0.9300 ?
    C12 C11 . 1.373(5) ?
    C2 H2A . 0.9300 ?
    C11 H11 . 0.9300 ?
    C13 H13A . 0.9600 ?
    C13 H13B . 0.9600 ?
    C13 H13C . 0.9600 ?
loop_
    _geom_angle_atom_site_label_1
    _geom_angle_atom_site_label_2
    _geom_angle_atom_site_label_3
    _geom_angle_site_symmetry_1
    _geom_angle_site_symmetry_3
    _geom_angle
    _geom_angle_publ_flag
    C10 O2 C13 . . 117.6(3) ?
    C6 N2 H2 . . 115.0 ?
    C6 N2 C7 . . 129.9(3) ?
    C7 N2 H2 . . 115.0 ?
    C1 N1 C5 . . 116.6(3) ?
    O2 C10 C9 . . 125.0(3) ?
    O2 C10 C11 . . 116.0(3) ?
    C9 C10 C11 . . 118.9(3) ?
    O1 C6 N2 . . 124.6(4) ?
    O1 C6 C5 . . 121.3(3) ?
    N2 C6 C5 . . 114.1(3) ?
    C8 C7 N2 . . 124.4(3) ?
    C8 C7 C12 . . 118.4(3) ?
    C12 C7 N2 . . 117.2(3) ?
    N1 C5 C6 . . 116.2(3) ?
    N1 C5 C4 . . 123.4(3) ?
    C4 C5 C6 . . 120.4(3) ?
    C5 C4 H4 . . 120.7 ?
    C3 C4 C5 . . 118.6(3) ?
    C3 C4 H4 . . 120.7 ?
    C10 C9 H9 . . 119.7 ?
    C10 C9 C8 . . 120.6(3) ?
    C8 C9 H9 . . 119.7 ?
    N1 C1 H1 . . 118.0 ?
    N1 C1 C2 . . 124.0(3) ?
    C2 C1 H1 . . 118.0 ?
    C4 C3 H3 . . 120.2 ?
    C2 C3 C4 . . 119.6(3) ?
    C2 C3 H3 . . 120.2 ?
    C7 C8 C9 . . 120.7(3) ?
    C7 C8 H8 . . 119.6 ?
    C9 C8 H8 . . 119.6 ?
    C7 C12 H12 . . 119.6 ?
    C11 C12 C7 . . 120.8(4) ?
    C11 C12 H12 . . 119.6 ?
    C1 C2 H2A . . 121.1 ?
    C3 C2 C1 . . 117.8(4) ?
    C3 C2 H2A . . 121.1 ?
    C10 C11 H11 . . 119.7 ?
    C12 C11 C10 . . 120.5(3) ?
    C12 C11 H11 . . 119.7 ?
    O2 C13 H13A . . 109.5 ?
    O2 C13 H13B . . 109.5 ?
    O2 C13 H13C . . 109.5 ?
    H13A C13 H13B . . 109.5 ?
    H13A C13 H13C . . 109.5 ?
    H13B C13 H13C . . 109.5 ?
loop_
    _geom_torsion_atom_site_label_1
    _geom_torsion_atom_site_label_2
    _geom_torsion_atom_site_label_3
    _geom_torsion_atom_site_label_4
    _geom_torsion_site_symmetry_1
    _geom_torsion_site_symmetry_2
    _geom_torsion_site_symmetry_3
    _geom_torsion_site_symmetry_4
    _geom_torsion
    _geom_torsion_publ_flag
    O1 C6 C5 N1 . . . . -177.9(3) ?
    O1 C6 C5 C4 . . . . 2.9(5) ?
    O2 C10 C9 C8 . . . . 178.7(3) ?
    O2 C10 C11 C12 . . . . -179.1(3) ?
    N2 C6 C5 N1 . . . . 3.1(4) ?
    N2 C6 C5 C4 . . . . -176.1(3) ?
    N2 C7 C8 C9 . . . . 179.8(3) ?
    N2 C7 C12 C11 . . . . 179.9(3) ?
    N1 C5 C4 C3 . . . . 0.1(5) ?
    N1 C1 C2 C3 . . . . 0.8(6) ?
    C10 C9 C8 C7 . . . . 0.2(6) ?
    C6 N2 C7 C8 . . . . 12.7(6) ?
    C6 N2 C7 C12 . . . . -167.5(3) ?
    C6 C5 C4 C3 . . . . 179.2(3) ?
    C7 N2 C6 O1 . . . . -2.8(6) ?
    C7 N2 C6 C5 . . . . 176.1(3) ?
    C7 C12 C11 C10 . . . . 0.4(6) ?
    C5 N1 C1 C2 . . . . 0.4(5) ?
    C5 C4 C3 C2 . . . . 1.2(5) ?
    C4 C3 C2 C1 . . . . -1.6(6) ?
    C9 C10 C11 C12 . . . . -0.1(6) ?
    C1 N1 C5 C6 . . . . 179.9(3) ?
    C1 N1 C5 C4 . . . . -0.9(5) ?
    C8 C7 C12 C11 . . . . -0.3(6) ?
    C12 C7 C8 C9 . . . . 0.0(6) ?
    C11 C10 C9 C8 . . . . -0.2(6) ?
    C13 O2 C10 C9 . . . . 7.5(5) ?
    C13 O2 C10 C11 . . . . -173.6(3) ?
loop_
    _geom_hbond_atom_site_label_D
    _geom_hbond_atom_site_label_H
    _geom_hbond_atom_site_label_A
    _geom_hbond_site_symmetry_A
    _geom_hbond_distance_DH
    _geom_hbond_distance_HA
    _geom_hbond_distance_DA
    _geom_hbond_angle_DHA
    N2 H2 N1 . 0.86 2.18 2.635(4) 112.8
    C1 H1 O1 4_675 0.93 2.58 3.500(4) 172.5
    C3 H3 N1 4_676 0.93 2.74 3.402(4) 129.3
    C8 H8 O1 . 0.93 2.37 2.947(4) 120.4
    C11 H11 O2 3_565 0.93 2.63 3.558(4) 172.8
    C13 H13C O1 3_666 0.96 2.51 3.468(4) 172.9
    C13 H13B Cg1 1_455 0.96 2.71 3.500(4) 140
_shelx_space_group_comment
;
The symmetry employed for this shelxl refinement is uniquely defined
by the following loop, which should always be used as a source of
symmetry information in preference to the above space-group names.
They are only intended as comments.
;
_shelx_estimated_absorpt_T_min     ?
_shelx_estimated_absorpt_T_max     ?
_shelx_hkl_file
;
   0   0  -1 59.2656 91.1611   1
   0   0  -1 207.036 131.206   2
   0   0  -2 62720.2 1426.40   2
   0   0  -2 61699.1 1347.93   1
   0   0  -3-52.3615 308.723   2
   0   0  -3-55.2449 259.893   1
   0   0  -4 6872.27 807.727   2
   0   0  -4 7153.36 676.647   1
   0   0  -5-31.1737 372.723   2
   0   0  -5-356.066 369.593   1
   0   0  -6 61947.5 2759.07   2
   0   0  -6 66045.5 2460.85   1
   0   0  -7 156.003 507.585   2
   0   0  -7 4.19041 351.743   1
   0   0   7 316.506 464.498  19
   0   0  -8 49768.2 3062.83   2
   0   0  -9 727.273 1984.78  10
   0   0  -9-906.756 798.062  12
   0   0  -9 2345.31 695.647   2
   0   0  -9 215.684 797.759  17
   0   0  -9 127.942 1184.25   9
   0   0 -10 6676.69 2351.41  10
   0   0 -10 6510.08 1469.84  13
   0   0 -10 5888.12 1359.51  12
   0   0 -10 7802.68 1529.64   9
   0   0 -11 123.701 1778.20  10
   0   0 -11-130.030 743.711  12
   0   0 -11 1120.37 1042.51   9
   0   0 -11-871.695 596.280  13
   0   0 -12 353.208 766.349  12
   0   0 -13-482.691 652.573  12
   0  -1   1 29909.0 741.758  19
   0   1  -1 28366.3 669.293   2
   0  -1  -1 27761.2 743.128   2
   0  -1  -1 30016.4 754.659   1
   0  -1  -2 247689. 3027.76   2
   0  -1  -2 254218. 2755.95   1
   0   1  -2 253503. 2676.91   1
   0   1  -2 257068. 2806.46   2
   0  -1  -3 36388.2 1447.01   2
   0  -1  -3 36758.2 1290.91   1
   0   1  -3 36783.0 1264.29   1
   0   1  -3 38140.5 1398.45   2
   0  -1  -4 85122.0 2234.15   1
   0   1  -4 91785.7 2508.33   2
   0  -1  -4 89071.6 2606.03   2
   0   1  -4 91601.7 2266.90   1
   0  -1   5 5691.73 764.734  19
   0  -1  -5 6076.93 868.252   2
   0   1  -5 5480.42 709.771   1
   0  -1  -5 5289.67 694.114   1
   0   1  -5 6814.31 869.720   2
   0  -1   6 829.258 524.385  19
   0   1  -6 911.814 457.488   1
   0  -1  -6 1079.68 525.631   2
   0  -1  -6 748.655 458.075   1
   0   1  -6 1092.03 547.356   2
   0  -1  -7-374.257 355.964   1
   0   1  -7-690.212 492.948   2
   0  -1   7-89.6978 397.977  19
   0  -1  -7 218.539 345.692   2
   0   1  -8 4692.08 1034.66   2
   0  -1  -8 5682.35 1107.18   2
   0  -1  -9-807.015 1016.48   9
   0  -1  -9 79.9651 530.500   2
   0   1  -9 2238.82 792.937   2
   0   1  -9-650.225 925.606  17
   0  -1  -9 954.705 852.826  12
   0   1  -9 1436.33 971.862  12
   0   1  -9 1305.08 1089.28   9
   0   1 -10 30309.9 2486.28  12
   0  -1 -10 29341.4 2503.02  12
   0   1 -10 32636.3 2508.58   9
   0  -1 -10 32467.1 2740.28  13
   0   1 -10 33900.5 3088.58  10
   0  -1 -10 30333.0 2842.18  10
   0  -1 -10 31106.5 2482.38   9
   0  -1 -11 558.248 1683.83  10
   0  -1 -11 907.771 842.692  13
   0  -1 -11 477.417 823.497  12
   0  -1 -11 1593.67 936.256   9
   0   1 -11 67.0015 701.544  12
   0   1 -11 1030.87 954.563   9
   0   1 -11 221.167 1750.11  10
   0   1 -12 76.1769 795.619  12
   0  -1 -12 312.830 738.996  12
   0  -1 -13 49.4877 605.550  12
   0   1 -13 20.4704 590.976  12
   0  -2   0 13308.3 594.006  19
   0  -2  -1 105782. 1618.75   2
   0  -2   1 107631. 1718.84  19
   0  -2  -1 105427. 1633.28   1
   0   2  -1 107857. 1372.46   2
   0  -2  -2 487158. 4395.13   2
   0  -2   2 483285. 4287.58  19
   0   2  -2 488269. 3922.98   2
   0  -2  -2 484341. 4222.51   1
   0  -2  -3 8694.70 778.343   2
   0   2  -3 8278.87 710.509   2
   0  -2   3 9138.99 730.279  19
   0  -2  -3 9013.00 689.816   1
   0   2  -4 14679.4 1041.82   2
   0   2  -4 13626.3 912.103   1
   0  -2  -4 13043.5 930.514   1
   0  -2   4 13822.9 1023.65  19
   0  -2  -4 15037.1 1162.38   2
   0   2  -5 61675.1 2364.78   2
   0  -2  -5 58415.8 2463.89   2
   0  -2   5 57592.5 2217.63  19
   0  -2  -5 56913.8 2106.12   1
   0   2  -6 1135.52 546.876   2
   0  -2   6 1193.32 546.199  19
   0  -2  -6 854.498 406.011   1
   0  -2  -6 485.874 528.666   2
   0   2  -7 2127.72 732.089   2
   0  -2  -7 922.160 505.664   2
   0  -2  -7 2553.49 631.805   1
   0  -2   7 1716.72 754.336  19
   0   2  -8 23393.6 2073.62   2
   0  -2  -8 23033.8 2143.47   2
   0   2  -9 409.091 673.185   2
   0   2  -9 337.613 955.457   9
   0   2  -9 127.218 868.898  17
   0  -2  -9 1015.27 995.695  12
   0   2  -9 2633.54 1050.22  12
   0  -2  -9-192.747 916.226   9
   0   2 -10 2513.02 1036.21  17
   0  -2 -10 1313.17 1165.87   9
   0  -2 -10 152.137 963.193  12
   0  -2 -10-56.4882 870.303  13
   0   2 -10 1102.53 908.375  12
   0   2 -10 135.531 2316.76  10
   0   2 -10 2571.94 1230.10   9
   0   2 -11-115.175 940.253   9
   0  -2 -11-6.58486 856.075  12
   0   2 -11 858.085 795.995  12
   0  -2 -11 280.824 883.447   9
   0  -2 -11-1342.77 946.361  13
   0  -2 -11-633.332 1872.04  10
   0  -2 -12 179.319 793.981  12
   0  -2 -12-333.049 527.593  13
   0   2 -12 53.2835 733.125  12
   0  -2 -13 945.132 628.691  12
   0   2 -13-24.1474 551.244  12
   0  -3   0-78.9548 273.235  19
   0  -3  -1 69256.3 1614.27  19
   0  -3   1 70901.5 1690.17  19
   0   3  -1 70633.7 1254.15   2
   0   3  -2 13768.2 721.172   2
   0  -3   2 14741.7 904.180  19
   0  -3  -2 15023.2 839.396   1
   0  -3  -2 13737.1 857.539   2
   0   3  -2 13152.8 428.418   3
   0  -3  -3 2260.55 433.283   1
   0  -3  -3 1964.08 505.421   2
   0  -3   3 2038.65 476.922  19
   0   3  -3 1882.74 417.424   2
   0   3  -4 13957.4 1013.22   2
   0  -3   4 12617.4 1015.02  19
   0  -3  -4 12285.6 923.600   1
   0  -3  -4 13477.2 1136.66   2
   0  -3   5 39800.3 1932.64  19
   0  -3  -5 38017.1 2045.87   2
   0  -3  -5 38331.6 1758.92   1
   0   3  -5 41607.5 1938.18   2
   0  -3   6 507.410 456.208  19
   0  -3  -6 625.133 491.379   2
   0  -3  -6 598.433 420.109   1
   0   3  -6 472.576 476.233   2
   0   3  -7 4497.17 873.792   2
   0  -3   7 6058.50 1050.61  19
   0  -3  -7 4304.65 788.472   1
   0  -3  -7 5108.93 1038.98   2
   0   3  -8-186.561 454.048  17
   0   3  -8 439.465 689.811  16
   0   3  -8-279.644 936.210   9
   0   3  -8 2243.48 973.365  12
   0  -3  -8-1006.41 773.838  12
   0  -3  -8 1115.53 689.745   2
   0   3  -8 136.995 457.675   2
   0   3  -9 4076.66 1133.16  12
   0   3  -9 4155.14 1309.90   9
   0  -3  -9 4542.94 1224.75  12
   0   3  -9 5499.31 1130.56   2
   0  -3  -9 3536.66 1109.52   9
   0   3  -9 3819.22 1134.28  17
   0  -3 -10 6546.07 1533.21   9
   0   3 -10 7458.42 1467.95  17
   0  -3 -10 7307.56 1355.24  12
   0   3 -10 8030.12 1336.40  12
   0   3 -10 7709.88 1557.96   9
   0  -3 -10 9100.41 1419.14  13
   0   3 -11 2291.13 882.666  12
   0  -3 -11 1726.31 1149.17   9
   0  -3 -11 2777.29 1115.79  13
   0  -3 -11 1470.76 881.581  12
   0   3 -11 2228.49 996.299   9
   0  -3 -11 1524.74 1690.41  10
   0   3 -12 1161.88 817.868  12
   0  -3 -12 1286.13 731.096  12
   0  -3 -12 3994.31 918.580  13
   0  -3 -12 2115.55 1728.52  10
   0   3 -13 9.80244 437.228  12
   0  -3 -13 1343.02 487.898  13
   0  -3 -13 285.369 582.945  12
   0  -4   0 96179.0 2187.85  19
   0  -4   1 23702.2 1185.23  19
   0   4  -1 25415.5 861.283   2
   0  -4  -1 25099.3 1114.33  19
   0   4  -2 6815.30 549.734   2
   0  -4  -2 6492.60 663.970   1
   0  -4   2 6083.12 708.738  19
   0  -4   3 34298.4 1582.98  19
   0  -4  -3 32318.9 1503.94   2
   0   4  -3 34055.1 1335.65   2
   0  -4  -3 34355.2 1478.38   1
   0   4  -4 1409.05 429.104   2
   0  -4   4 1314.87 552.466  19
   0  -4  -4 1135.04 391.954   1
   0  -4  -4 1116.77 474.537   2
   0  -4  -5 29859.8 1871.38   2
   0  -4  -5 31719.5 1665.30   1
   0   4  -5 33779.2 1762.87   2
   0  -4   5 32664.8 1860.37  19
   0   4  -6 2294.15 610.728   2
   0  -4  -6 2603.91 709.870   2
   0  -4  -6 1958.40 581.130   1
   0  -4   6 1483.14 694.665  19
   0  -4   7 2346.85 936.461  19
   0  -4  -7 1363.06 666.764   2
   0   4  -7 1475.25 703.839   2
   0  -4  -7 1364.80 463.479   1
   0  -4  -8 1879.41 1074.68   9
   0   4  -8 737.785 1025.60   9
   0  -4  -8 2311.43 799.174  12
   0   4  -8-3.33960 364.086  12
   0   4  -8 258.793 463.438  17
   0   4  -8 1331.95 904.306  16
   0   4  -8-193.175 450.688   2
   0   4  -9-888.316 1124.40   9
   0   4  -9-126.322 649.492  17
   0   4  -9-19.1017 678.954   2
   0  -4  -9 402.763 855.130  12
   0  -4  -9 1066.07 1036.84   9
   0   4  -9 521.410 916.834  12
   0  -4 -10 1288.36 919.608  12
   0   4 -10 3098.91 1257.43   9
   0   4 -10 2329.60 1006.52  12
   0   4 -10 1603.03 909.183  17
   0  -4 -10 2368.00 1028.43  13
   0  -4 -10 1157.63 1042.26   9
   0   4 -11 760.438 834.209  12
   0  -4 -11 3260.53 1123.08   9
   0  -4 -11 1454.97 847.889  13
   0   4 -11 3805.05 1240.83   9
   0  -4 -11 1315.36 876.392  12
   0  -4 -11 2418.85 1870.92  10
   0  -4 -12 1484.77 792.573  13
   0  -4 -12 2149.53 1622.70  10
   0   4 -12-139.060 589.805  12
   0  -4 -12 65.5143 749.086  12
   0  -4 -13 76.1888 496.989  12
   0   4 -13-158.584 537.242  12
   0  -4 -13 545.594 513.406  13
   0  -5   0-161.173 552.479  19
   0  -5   1 17708.0 1228.15  19
   0  -5  -1 19728.7 1113.76  19
   0  -5   2 378.022 456.549  19
   0   5  -2 645.395 292.492   2
   0  -5  -2 830.233 370.243   1
   0  -5   3 7887.71 890.735  19
   0   5  -3 8095.75 716.817   2
   0  -5  -3 7364.73 777.403   1
   0   5  -4 6134.54 755.507   2
   0  -5  -4 6370.38 871.009   2
   0  -5   4 6974.26 953.103  19
   0  -5  -4 6608.91 784.134   1
   0  -5   5 19626.7 1592.32  19
   0  -5  -5 17056.6 1490.61   2
   0   5  -5 19582.6 1359.04   2
   0  -5  -5 17232.3 1286.19   1
   0  -5  -6 290.829 492.867   1
   0  -5   6 577.915 584.556  19
   0   5  -6 828.574 370.498   2
   0  -5  -7 1117.24 459.239   1
   0  -5   7 1391.27 819.373  19
   0   5  -7 873.932 560.603   2
   0  -5  -8 958.699 703.407  12
   0   5  -8 1751.82 1070.35  12
   0   5  -8-61.5659 352.767  17
   0  -5  -8 613.943 941.004   9
   0   5  -8-233.290 910.872   9
   0   5  -8 1420.82 889.481  16
   0   5  -8 1156.18 499.146   2
   0   5  -9 6540.83 1387.58  16
   0   5  -9 4960.28 1310.45  17
   0  -5  -9 6248.78 1237.43   9
   0   5  -9 4894.84 1439.95   9
   0   5  -9 6577.31 1347.29  12
   0  -5  -9 4673.36 1147.22  12
   0  -5 -10-1371.03 974.874  13
   0   5 -10-905.048 1056.02   9
   0  -5 -10 2123.10 1207.03   9
   0  -5 -10-164.170 756.412  12
   0   5 -10-264.104 847.737  17
   0   5 -10 754.442 919.529  12
   0  -5 -11-199.873 720.295  13
   0  -5 -11-551.280 925.338  12
   0   5 -11 1016.95 810.817  12
   0   5 -11 210.278 746.184  17
   0  -5 -12 1895.17 857.311  12
   0  -5 -12 1880.59 925.447  13
   0   5 -12 1258.62 774.327  12
   0  -5 -12 4037.03 1679.25  10
   0   5 -13 193.680 530.470  12
   0  -5 -13 718.154 485.178  13
   0  -6   0 413.374 460.079  19
   0  -6   1 37339.7 1803.75  19
   0  -6  -1 36807.8 1659.03  19
   0   6  -2 9355.16 697.957   2
   0  -6   2 9477.42 1011.70  19
   0  -6  -2 9196.13 858.045   1
   0  -6  -3 104093. 2827.60   1
   0   6  -3 99660.4 1676.86   3
   0  -6   3 102154. 3264.90  19
   0   6  -3 106562. 2393.36   2
   0  -6  -4 62.8750 348.982   1
   0   6  -4-575.387 350.824   2
   0  -6   4-115.589 538.007  19
   0  -6  -5 21495.4 1492.36   1
   0   6  -5 23790.8 1506.79   2
   0  -6   5 22662.7 1825.62  19
   0  -6  -6 3736.53 737.349   1
   0  -6   6 4290.73 1011.22  19
   0   6  -6 4613.81 846.180   2
   0  -6  -7 1436.68 614.596   1
   0   6  -7 1353.74 582.815   2
   0  -6   7 967.921 786.757  19
   0   6  -8 2250.18 806.559  16
   0   6  -8-281.024 1063.48   9
   0   6  -8 262.372 649.990  17
   0  -6  -8-956.350 928.730   9
   0   6  -8 382.522 419.236   2
   0   6  -8 1387.22 836.194  12
   0  -6  -8 608.805 703.168  12
   0  -6  -9 15108.1 2026.59  13
   0   6  -9 16112.8 2050.75   9
   0   6  -9 14656.6 1884.78  16
   0   6  -9 14338.4 1821.95  12
   0  -6  -9 13961.8 1763.26  12
   0   6  -9 14810.1 1913.68  17
   0  -6  -9 15321.2 1805.03   9
   0   6 -10 1213.82 834.875  12
   0  -6 -10-17.0810 891.327  12
   0   6 -10 1614.79 1127.28   9
   0  -6 -10 743.052 951.146  13
   0   6 -10 324.051 689.565  17
   0  -6 -10 1626.28 997.720   9
   0   6 -11 1666.86 822.194  17
   0  -6 -11-1390.09 730.882  13
   0  -6 -11 654.611 808.279  12
   0   6 -11-384.638 672.844  12
   0   6 -12-17.9855 670.558  12
   0  -6 -12 621.525 797.016  12
   0  -6 -12 441.275 637.240  13
   0  -6 -12-894.700 1719.45  10
   0   6 -13 932.318 533.782  12
   0  -6 -13 4072.64 688.805  13
   0  -7   0 194.828 436.659  19
   0  -7  -1 36772.8 1813.39  19
   0  -7   1 36634.8 1918.12  19
   0   7  -2 45632.3 1501.92   2
   0  -7  -2 40369.3 1838.67   1
   0  -7   2 42440.9 2201.84  19
   0  -7   3 711.080 617.615  19
   0   7  -3 577.647 372.801   2
   0   7  -3 1155.57 330.639   3
   0  -7  -3 569.762 427.025   1
   0   7  -4 7254.04 800.688   2
   0  -7  -4 6145.24 853.035   1
   0  -7   4 5474.55 1025.37  19
   0   7  -5 22520.7 1491.98   2
   0  -7   5 19810.1 1847.68  19
   0  -7  -5 20545.5 1547.00   1
   0   7  -6 1555.51 483.211   2
   0  -7   6 1617.63 831.616  19
   0  -7  -6 1894.62 608.352   1
   0  -7   7 8443.47 1533.11  19
   0   7  -7 10165.8 1304.91   2
   0  -7  -7 7686.04 1109.95   1
   0   7  -8 7458.03 1337.97  16
   0  -7  -8 6116.86 1519.01   9
   0   7  -8 5522.30 1329.37   9
   0  -7  -8 6653.26 1201.70  12
   0   7  -8 3686.44 1264.73  12
   0   7  -8 3838.26 1114.87  17
   0   7  -9 11478.2 1752.09   9
   0   7  -9 8296.98 1506.64  17
   0  -7  -9 8641.85 1582.92  13
   0  -7  -9 12951.4 1676.13   9
   0  -7  -9 9026.54 1464.89  12
   0   7  -9 10919.6 1649.54  16
   0   7  -9 9454.79 1564.17  12
   0   7 -10 3432.13 1026.82  17
   0   7 -10 4219.90 1145.75  12
   0   7 -10 3871.47 1311.25   9
   0  -7 -10 3857.62 1168.91  12
   0  -7 -10 3517.28 1176.71  13
   0  -7 -10 5855.17 1312.63   9
   0   7 -11-635.831 799.833  12
   0  -7 -11 363.020 955.820  13
   0  -7 -11 208.116 807.440  12
   0   7 -11 829.428 902.640  17
   0  -7 -12 499.102 1335.74  10
   0  -7 -12 558.414 691.952  12
   0  -7 -12-768.103 785.982  13
   0   7 -12-324.540 652.370  12
   0  -7 -13 494.381 475.106  13
   0   7 -13-622.557 473.268  12
   0  -8   0 506.379 482.125  19
   0  -8  -1 55.4033 408.079  19
   0  -8   1-76.6267 491.664  19
   0  -8   2-650.877 565.660  19
   0   8  -2-181.563 384.469   2
   0   8  -3 7034.90 711.304   2
   0  -8  -3 7148.11 900.356   1
   0  -8   3 6939.23 1180.13  19
   0   8  -3 5788.05 591.363   3
   0   8  -4 13574.8 1057.41   2
   0  -8  -4 11786.3 1185.99   1
   0  -8   4 13053.6 1554.25  19
   0  -8  -5 15073.3 1393.05   1
   0   8  -5 15563.0 1263.44   2
   0  -8   5 14454.5 1697.93  19
   0   8  -6 16074.1 1424.81   2
   0  -8  -6 15430.8 1476.96   1
   0  -8   6 14694.8 1805.14  19
   0  -8  -7 3430.97 867.508   1
   0   8  -7 3001.44 942.222  17
   0  -8   7 5489.42 1305.51  19
   0  -8  -7 3860.41 1152.21  12
   0  -8  -8 2121.24 1237.18  13
   0  -8  -8 1535.57 977.853  12
   0  -8  -8 5040.23 1051.98  14
   0   8  -8 3317.31 987.644  16
   0   8  -8 2179.31 989.297  12
   0   8  -8 2111.37 1061.16  17
   0  -8  -9 1762.50 1070.65  13
   0   8  -9 1395.68 884.797  12
   0   8  -9 759.008 730.195  17
   0   8  -9 1293.19 965.012  16
   0  -8  -9 2095.91 1200.77   9
   0  -8  -9 1511.14 990.523  12
   0   8 -10 139.518 648.791  17
   0  -8 -10 832.061 904.163  12
   0   8 -10 46.8955 887.263  12
   0  -8 -10-1076.95 851.882  13
   0  -8 -11 2315.36 1027.53  12
   0  -8 -11 2665.94 978.283  13
   0   8 -11 2422.30 904.775  12
   0   8 -11 1991.61 892.236  17
   0  -8 -12 1151.54 601.817  13
   0   8 -12 245.879 647.136  12
   0  -8 -13 633.107 484.256  13
   0   8 -13-265.957 296.404  12
   0  -9   0-72.7909 470.118  19
   0  -9  -1 720.209 491.607  19
   0  -9   1 827.987 617.221  19
   0  -9  -2 1354.79 561.778   1
   0   9  -2 2083.53 508.462   2
   0  -9   2 2612.74 778.134  19
   0  -9   3 377.285 627.059  19
   0  -9  -3 318.562 431.362   1
   0   9  -3 371.592 355.916   2
   0   9  -3 1097.17 366.615   3
   0  -9   4 94123.5 4082.95  19
   0  -9  -4 101937. 3520.08   1
   0   9  -5 6768.49 887.505   2
   0  -9   5 5810.01 1272.42  19
   0  -9  -5 5546.28 893.986   1
   0  -9   6 3241.17 1072.94  19
   0  -9  -6 3772.52 790.231   1
   0  -9   7 1103.08 761.694  19
   0   9  -7 1068.73 623.376  17
   0  -9  -7 605.642 802.707  12
   0  -9  -7 227.142 448.878   1
   0  -9  -8 3212.80 1210.42  12
   0  -9  -8 4672.90 1096.43  14
   0  -9  -8 3070.20 1357.18  13
   0   9  -8 4615.41 1094.42  17
   0   9  -8 3437.41 1124.26  12
   0   9  -8 4042.47 1158.09  16
   0   9  -9 743.585 849.091  17
   0   9  -9-1317.84 914.103  12
   0  -9  -9 317.123 927.982  13
   0   9  -9 709.388 872.330  16
   0  -9  -9-179.783 872.986  12
   0   9 -10 7487.45 1293.35  17
   0  -9 -10 7207.45 1390.02  12
   0   9 -10 8876.19 1509.45  12
   0  -9 -10 7487.42 1511.78  13
   0   9 -11 1389.12 787.197  17
   0  -9 -11 828.787 827.427  13
   0   9 -11-166.352 702.519  12
   0   9 -12-85.7186 542.275  12
   0  -9 -12-180.075 579.374  13
   0  -9 -13 612.010 404.524  13
   0   9 -13-65.8794 340.061  12
   0 -10   0 16890.6 1544.31  19
   0 -10  -1 428.820 438.014  19
   0 -10   1 393.810 482.803  19
   0 -10  -2 5582.29 883.094   1
   0 -10   2 6321.52 1147.97  19
   0  10  -2 6420.07 725.992   2
   0  10  -3 5813.51 712.253   3
   0  10  -3 5994.72 719.576   2
   0 -10  -3 4361.19 882.517   1
   0 -10   3 5260.46 1173.77  19
   0  10  -4 747.145 461.706   2
   0 -10   4 1807.89 929.478  19
   0 -10  -4 812.004 498.627   1
   0 -10   5 5960.24 1323.68  19
   0 -10  -5 6816.62 1059.75   1
   0 -10  -6 4928.11 896.981   1
   0 -10   6 5239.08 1526.54  19
   0 -10  -7 5219.72 1357.20  12
   0 -10   7 5026.90 1426.48  19
   0 -10  -7 6428.85 1100.77   1
   0 -10  -7 4934.72 1350.08  13
   0  10  -7 5476.39 1047.40  17
   0  10  -8 1309.21 1066.14  12
   0 -10  -8 571.185 1035.50  13
   0  10  -8 114.053 797.654  17
   0 -10  -8 1529.80 893.700  14
   0  10  -8 585.407 636.729  16
   0 -10  -8 1511.27 1108.57  12
   0 -10  -9 1434.08 1008.21  12
   0  10  -9 1071.69 734.993  12
   0 -10  -9-374.218 1113.46  14
   0  10  -9 373.355 855.281  17
   0 -10  -9-1217.41 1060.11  13
   0  10 -10 5447.34 1201.56  12
   0  10 -10 3720.59 1004.11  17
   0 -10 -10 4850.02 1460.41  13
   0  10 -11 1115.98 645.490  12
   0  10 -11 60.9493 655.796  17
   0 -10 -11 1081.46 899.866  13
   0 -10 -12 44.3257 659.298  13
   0  10 -12-240.227 487.987  12
   0 -11   0-78.8262 572.586  19
   0 -11   1 8997.66 1321.51  19
   0 -11  -1 10279.6 1275.94  19
   0  11  -1 12210.6 1004.45   2
   0  11  -2-120.141 415.135   2
   0 -11  -2 286.258 435.530   1
   0 -11   2 130.030 610.352  19
   0 -11   3 5907.76 1295.96  19
   0 -11  -3 5041.37 949.965   1
   0 -11   4 1535.15 1024.05  19
   0 -11  -4 1191.88 594.043   1
   0 -11   5-709.733 795.550  19
   0 -11  -5 695.105 585.550   1
   0 -11  -6 4496.42 1101.57  13
   0 -11   6 1498.11 1403.05  19
   0 -11  -6 2446.73 845.755   1
   0  11  -6 3995.54 930.930  17
   0  11  -7 3971.25 1065.50  17
   0 -11  -7 1174.21 972.058  13
   0 -11   7 2583.53 1299.30  19
   0 -11  -7 3128.45 881.394   1
   0 -11  -8-911.434 994.255  13
   0  11  -8-466.686 922.003  17
   0  11  -8-693.839 669.477  12
   0  11  -9 396.401 764.309  12
   0  11  -9 98.0636 783.225  17
   0 -11  -9 2317.51 873.223  14
   0 -11  -9 889.684 1138.36  13
   0 -11 -10 168.192 769.896  13
   0  11 -10-468.787 581.744  12
   0  11 -10 41.0802 816.057  17
   0  11 -11 531.581 821.006  17
   0  11 -11 57.4437 665.002  12
   0 -11 -11 624.589 825.556  13
   0 -11 -12 250.831 531.778  13
   0  11 -12-286.876 494.491  12
   0 -12   0 1179.91 664.614  19
   0 -12  -1 1618.87 656.495  19
   0  12  -1 2008.73 637.286   2
   0 -12   1 2347.10 891.310  19
   0 -12   2 1346.57 712.631  19
   0 -12  -2 388.286 485.431   1
   0 -12  -3 13154.3 1537.21   1
   0 -12   3 13371.6 1900.41  19
   0 -12  -4 258.837 331.505   1
   0 -12   4 723.540 891.858  19
   0 -12   5 10426.6 1861.55  19
   0 -12  -5 10872.2 1366.05   1
   0  12  -6 880.891 713.897  17
   0 -12  -6 727.654 658.533  13
   0 -12  -6 1055.48 547.603   1
   0 -12  -7-96.8615 762.221   1
   0  12  -7 55.4947 810.705  17
   0 -12  -7-667.796 889.440  13
   0  12  -8 567.557 685.377  12
   0 -12  -8 2269.69 1047.73  13
   0  12  -8 1139.54 956.827  17
   0 -12  -8 155.288 1032.15  14
   0  12  -9 991.612 837.443  12
   0  12  -9 1545.39 822.876  17
   0 -12  -9 1391.34 975.204  13
   0 -12  -9 967.481 1162.73  14
   0  12 -10-67.7514 585.626  17
   0  12 -10 232.562 658.291  12
   0 -12 -10 367.123 874.917  13
   0 -12 -10 2263.00 931.742  14
   0  12 -11 2430.98 717.270  17
   0 -12 -11 524.728 783.566  13
   0  12 -11 1274.09 692.184  12
   0 -12 -12 313.429 1212.12  10
   0  12 -12-131.002 297.982  12
   0 -12 -12 256.678 541.996  13
   0 -13   0 329.603 535.622  19
   0 -13  -1 50761.5 3038.87  19
   0 -13  -1 46520.3 2702.09   1
   0 -13   1 47027.0 3001.47  19
   0 -13   2 15313.3 1851.73  19
   0 -13  -2 15998.6 1661.89   1
   0 -13  -3 768.659 683.866   1
   0 -13   3 1394.51 814.745  19
   0 -13  -4 710.798 494.141   1
   0 -13   4 1627.52 907.113  19
   0  13  -5-258.199 453.506  17
   0 -13  -5-670.377 605.164   1
   0 -13  -5-1247.57 651.939   8
   0 -13   5-1711.36 1024.44  19
   0 -13   6-1754.26 1250.91  19
   0 -13  -6-266.978 491.777   1
   0  13  -6-1914.98 616.258  15
   0  13  -6-737.541 816.671  17
   0 -13  -6 808.394 881.613  13
   0 -13  -7-1575.52 1096.06  13
   0  13  -7-570.862 557.779  17
   0  13  -8 4437.41 1139.62  17
   0 -13  -8 4268.74 1215.22  14
   0  13  -8 4739.47 1191.85  12
   0 -13  -8 4429.07 1231.10  13
   0 -13  -9 3129.01 1205.67  13
   0 -13  -9 2463.16 926.987  14
   0  13  -9 2412.38 1013.26  17
   0  13  -9 2282.71 889.769  12
   0  13 -10 599.227 681.276  12
   0 -13 -10 1268.04 964.828  13
   0 -13 -10 2238.82 663.601  14
   0  13 -11-252.128 543.686  17
   0  13 -11-826.336 581.302  12
   0 -13 -11 680.460 747.697  13
   0 -13 -12 29.6349 512.571  13
   0  13 -12 75.4577 258.011  12
   0 -14   0 1189.19 635.961  19
   0 -14  -1 19742.3 1917.20   1
   0 -14   1 17944.4 2041.55  19
   0 -14   2 12149.8 1680.44  19
   0  14  -2 12266.6 1314.17   3
   0 -14  -2 11543.7 1445.81   1
   0 -14   3-61.0046 705.393  19
   0 -14  -3 705.330 505.227   1
   0  14  -4 4397.37 1121.01  15
   0 -14  -4 4114.47 885.377   8
   0 -14  -4 4793.41 1082.24   1
   0 -14   4 3975.22 1303.10  19
   0  14  -4 6590.49 1051.22  17
   0  14  -5 111.985 596.214  17
   0  14  -5 1291.14 647.326  15
   0 -14  -5 769.248 615.991   1
   0 -14  -5 21.4955 927.523   8
   0 -14   5 1720.87 1207.64  19
   0 -14  -6 2529.10 1024.14  13
   0  14  -6 1988.28 1057.14  17
   0  14  -6 1079.28 958.026  15
   0 -14   6 4165.72 1589.54  19
   0 -14  -6 1658.45 929.114   8
   0 -14  -6 5188.86 1055.33   1
   0 -14  -7 1321.55 979.649  13
   0  14  -7 758.731 828.782  17
   0  14  -8 4656.33 1103.41  17
   0 -14  -8 5056.79 1257.72  13
   0  14  -8 5142.56 1312.16  12
   0 -14  -8 2424.85 1118.29  14
   0 -14  -9 1399.87 1150.14  14
   0 -14  -9 213.547 902.077  13
   0  14  -9 1513.92 813.335  12
   0  14  -9-359.818 867.965  17
   0 -14 -10 1178.19 692.382  14
   0 -14 -10-1155.26 876.905  13
   0  14 -10 618.934 598.258  12
   0  14 -10-1225.78 705.362  17
   0  14 -11 1176.51 580.657  12
   0 -14 -11 1176.03 807.425  13
   0 -15   0 2187.56 819.239  19
   0 -15  -1 2137.74 1006.59   1
   0 -15   1 1837.44 909.581  19
   0 -15  -2 93.1768 773.793   8
   0  15  -2-841.700 598.236  15
   0 -15  -2 105.711 584.242   1
   0 -15   2 1108.84 815.738  19
   0 -15  -3-1460.87 858.622   8
   0  15  -3 822.798 667.002  15
   0  15  -3-134.643 757.199  17
   0 -15   3-2468.04 1016.30  19
   0 -15  -3-668.156 715.882   1
   0 -15  -4-234.344 555.886   8
   0 -15  -4 132.673 285.971   1
   0 -15   4 2590.35 993.168  19
   0  15  -4 1086.02 819.671  15
   0  15  -4 2625.99 751.210  17
   0 -15  -5-1651.47 927.118   8
   0 -15  -5 462.274 431.162   1
   0  15  -5-609.683 814.406  15
   0  15  -5 817.909 860.660  17
   0  15  -6 6557.71 1333.87  17
   0 -15  -6 6678.15 1325.60  13
   0  15  -6 4115.86 978.158  15
   0 -15  -6 5027.74 1036.99   8
   0  15  -7-242.488 480.436  17
   0 -15  -7-144.971 861.723  14
   0 -15  -7-155.929 828.871  13
   0 -15  -8-72.3415 741.938  14
   0  15  -8-171.013 713.421  12
   0 -15  -8 932.137 856.820  13
   0  15  -8 1514.37 794.247  17
   0  15  -9 2271.95 960.792  12
   0 -15  -9 503.008 789.972  14
   0 -15  -9 1430.43 911.305  13
   0  15  -9 2036.55 786.746  17
   0  15 -10-79.5101 526.459  17
   0 -15 -10-311.156 825.722  13
   0 -15 -10 986.428 848.275  14
   0  15 -10-633.419 638.035  12
   0  15 -11-202.472 468.810  12
   0 -16   0 3628.45 989.447   8
   0 -16   0 5869.11 1291.78   1
   0 -16   0 7043.16 1363.86  19
   0 -16  -1 1457.84 796.697   8
   0  16  -1 2512.19 1156.11  17
   0 -16   1 2101.86 957.773  19
   0 -16  -1 1375.96 1012.02   1
   0  16  -2-831.205 789.424  15
   0 -16  -2 304.379 546.098   1
   0 -16  -2-998.620 700.373   8
   0  16  -2 869.063 1079.84  17
   0 -16   2-1149.77 848.429  19
   0 -16   3 329.928 815.412  19
   0 -16  -3 1642.02 855.416   8
   0 -16  -3 1014.37 556.636   1
   0  16  -3 636.472 746.371  15
   0  16  -3-374.825 1110.93  17
   0  16  -4 2191.80 884.772  15
   0 -16  -4 95.3778 555.570   8
   0 -16   4 1428.81 1000.79  19
   0  16  -4-277.234 741.994  17
   0 -16  -4 1179.43 513.689   1
   0  16  -5 915.623 777.210  15
   0 -16  -5-32.3614 712.775   8
   0  16  -6 4311.03 1048.56  15
   0 -16  -6 5273.58 1146.67   8
   0  16  -6 6666.13 1251.03  17
   0 -16  -7 3240.43 1363.61  14
   0 -16  -7 2743.44 1081.67  13
   0  16  -7 2857.15 838.101  17
   0  16  -8 4655.96 1083.22  17
   0 -16  -8 1319.07 1038.84  14
   0  16  -8 3192.01 987.913  12
   0 -16  -8 3414.56 1149.57  13
   0  16  -9 93.6399 652.913  12
   0 -16  -9 2076.03 941.395  14
   0  16  -9 489.705 689.777  17
   0 -16  -9 1714.68 930.589  13
   0 -16 -10-225.289 650.491  13
   0 -16 -10 294.122 633.579  14
   0  16 -10-944.681 557.845  17
   0  16 -10 741.597 544.133  12
   0  17   0 470.320 834.467  17
   0 -17   0 57.1315 660.454   8
   0 -17   0-75.4997 463.563   1
   0 -17  -1-186.159 979.310   8
   0 -17   1 1618.73 1018.39  19
   0  17  -1-1632.87 649.926  17
   0 -17  -1 817.236 665.931   1
   0 -17   2 891.190 579.188  19
   0 -17  -2 406.511 852.194   8
   0  17  -2-2.85141 625.241  15
   0  17  -2 1136.80 949.539  17
   0 -17  -2 868.870 718.166   1
   0 -17   3 825.902 717.157  19
   0  17  -3 428.080 865.786  17
   0 -17  -3 147.517 731.587   8
   0  17  -3 803.641 780.242  15
   0 -17  -3 586.052 858.029   1
   0 -17  -4 1239.77 678.663   8
   0  17  -4 2063.21 871.806  17
   0  17  -5 1985.63 794.575  17
   0  17  -5 2687.93 832.967  15
   0 -17  -5 1853.52 851.594   8
   0  17  -6 3848.34 1011.63  15
   0 -17  -6 4904.40 1126.06   8
   0  17  -7 1630.93 847.443  17
   0 -17  -7 908.416 1139.83  14
   0  17  -8 5.82028 759.492  12
   0  17  -8 1306.74 862.670  17
   0 -17  -8 1790.81 1131.58  14
   0 -17  -8-34.7189 925.750  13
   0  17  -9-350.972 597.623  17
   0  17  -9 16.0340 598.069  12
   0 -17  -9 1295.38 850.499  13
   0 -17  -9 1095.99 823.147  14
   0 -17 -10-666.939 689.536  14
   0  17 -10 675.175 447.307  12
   0 -18   0-1865.30 860.389   1
   0  18   0-1604.05 1008.76   3
   0  18   0-1089.47 964.992  17
   0 -18  -1-14.6113 647.416   8
   0  18  -1 330.600 889.515  17
   0  18  -1 524.553 739.520  15
   0  18  -2 1367.22 1045.94  17
   0 -18  -2-311.949 572.620   8
   0  18  -2 166.112 734.138  15
   0  18  -3 1224.75 801.518  15
   0 -18  -3 747.567 904.432   8
   0  18  -4-115.526 575.363  15
   0 -18  -4 936.930 673.075   8
   0  18  -4 705.591 665.652  17
   0 -18  -5 1230.25 750.988   8
   0  18  -5-467.856 290.784  17
   0  18  -5 1464.57 723.344  15
   0  18  -6 4961.88 1010.33  15
   0  18  -6 3467.20 1037.16  17
   0 -18  -6 2378.75 937.491   8
   0 -18  -6 3705.15 1386.25  14
   0 -18  -7 1521.90 1142.71  14
   0  18  -7 1215.64 723.788  17
   0  18  -8 751.015 693.424  17
   0 -18  -8-264.756 664.302  14
   0  18  -8-134.012 623.847  12
   0  18  -9-67.0782 471.453  12
   0 -18  -9 476.192 591.928  14
   0  18  -9-959.591 484.505  17
   0  19   0-491.517 750.182  17
   0  19  -1-851.300 1023.70  17
   0  19   1 1117.18 1089.31  17
   0  19  -1 1375.85 828.869  15
   0  19  -2 1075.88 676.690  15
   0 -19  -2-441.091 624.165   8
   0  19  -2 695.632 788.341  17
   0  19  -3-407.960 903.811  17
   0  19  -3 373.426 812.032  15
   0 -19  -3 978.596 784.079   8
   0 -19  -4 3858.98 1113.14   8
   0  19  -4 7196.21 1212.69  15
   0  19  -4 6942.91 1206.62  17
   0 -19  -5 468.633 637.201   8
   0  19  -5-267.666 595.582  17
   0  19  -6 78.8888 687.765  17
   0  19  -6-594.455 637.911  15
   0  19  -7 1051.27 582.274  17
   0 -19  -7 37.2052 936.482  14
   0  19  -7 1746.75 772.917  12
   0  19  -8-1132.43 623.260  17
   0  19  -8-132.347 531.963  12
   0  19  -9 632.446 420.511  12
   0 -19  -9 406.038 683.931  14
   0  20   0 1153.86 961.561  17
   0  20   0 388.441 663.350  15
   0  20  -1 1295.25 790.844  15
   0  20   1 3025.50 1145.23  17
   0  20  -1 2445.08 1037.19  17
   0  20  -2 1600.21 653.918  15
   0  20   2 2168.25 1174.15  17
   0  20  -3 2871.09 957.516  17
   0  20  -3 706.028 736.730  15
   0  20  -4 457.087 678.009  15
   0  20  -4-311.331 656.280  17
   0 -20  -4 273.199 1269.30  14
   0 -20  -5 4107.14 1483.13  14
   0  20  -5 685.314 545.816  15
   0  20  -5 2436.98 842.592  17
   0  20  -6 4148.06 888.534  17
   0  20  -6 3264.24 765.176  15
   0 -20  -7 2914.74 1006.23  14
   0  20  -7 2379.78 683.420  17
   0  20  -7 2257.51 689.983  12
   0 -20  -8-1287.84 819.769  14
   0  20  -8 89.7491 523.185  12
   0  21   0-241.353 993.523  17
   0  21   0 84.2252 777.073  15
   0  21   1-324.643 779.788  15
   0  21  -1 499.945 615.843  15
   0  21  -1-470.846 825.000  17
   0  21   1-97.4703 664.778  17
   0 -21  -2 1688.22 1163.66  14
   0  21  -2-467.484 655.869  15
   0  21  -2 2262.93 643.118  17
   0  21   2 936.235 929.646  17
   0  21  -3 4104.88 872.789  17
   0 -21  -3 3835.33 1354.85  14
   0  21  -3 916.676 665.164  15
   0  21   3 912.664 1057.52  17
   0  21  -4 2282.03 818.282  15
   0 -21  -4 2777.58 1104.71  14
   0  21  -4 3239.71 887.347  17
   0  21  -5 74.6440 558.729  15
   0 -21  -5 809.532 1094.30  14
   0 -21  -6-229.455 723.213  14
   0 -21  -7-1025.35 870.731  14
   0  21  -7 483.553 445.388  12
   0  21  -8-383.452 332.491  12
   0 -21  -8 1186.21 617.428  14
   0  22   0 1225.51 756.079  15
   0  22   1-607.912 671.928  15
   0  22  -1-2.58430 688.396  15
   0  22  -2 1467.45 715.014  15
   0  22   2 2291.72 911.049  15
   0  22  -2 1108.49 528.653   7
   0 -22  -3 2589.32 1379.41  14
   0  22  -3 2522.61 741.250  15
   0  22   3 3432.61 906.840  15
   0 -22  -4-909.751 1099.53  14
   0  22  -4-131.630 549.096  15
   0  22  -5 3006.10 650.702  15
   0 -22  -5 2526.37 1136.88  14
   0  22   6 104.332 525.337  15
   0  22  -6 939.109 458.243  12
   0 -22  -6 1435.15 888.721  14
   0 -22  -7-172.861 586.023  14
   0  22  -7-236.830 428.692  12
   0  23   0 446.529 633.340  15
   0  23  -1 810.408 569.574  15
   0  23   1 229.236 704.948  15
   0  23  -1 1250.00 654.137   7
   0  23   2 2179.53 769.272  15
   0  23  -2 2343.58 741.640  15
   0  23  -3 427.658 577.295  15
   0  23   3 178.264 570.182  15
   0 -23  -3 287.838 726.285  14
   0 -23  -4 2347.66 966.681  14
   0  23   4 1644.94 718.282  15
   0  23  -4 1809.99 529.254  15
   0 -23  -5 159.270 747.682  14
   0  23   5-110.257 542.343  15
   0  23  -6 757.795 455.723  12
   0  23   6 124.595 406.315  15
   0  24   0-41.8052 506.815  15
   0  24   0-459.509 496.947   7
   0  24   1 1309.60 673.235  15
   0  24  -1 407.208 565.764  15
   0  24  -1 876.175 548.422   7
   0  24   2-116.571 582.633  15
   0  24  -2 702.767 505.766  15
   0  24  -3-202.476 421.141  15
   0  24   3 505.549 592.614  15
   0  24   4-174.113 466.482  15
   0  24  -4-302.552 292.859  15
   0  24   5-69.1943 430.004  15
   0  24  -5 509.522 295.258  12
   0  25   0 238.653 453.515   7
   0  25   0 362.127 582.707  15
   0  25  -1 664.355 501.427  15
   0  25   1-699.452 522.155  15
   0  25   1-1172.72 569.466   7
   0  25   2-348.984 495.386  15
   0  25  -2 213.258 405.973  15
   0  25   3 266.426 396.089  15
   1   0 -13 31.0903 583.898  12
   1   0 -12-516.442 520.550  13
   1   0 -12-695.979 848.498  12
   1   0 -11-164.529 548.646  12
   1   0 -10 364.685 985.283  12
   1   0  -9 11714.3 1621.74  12
  -1   0   9 13705.2 1904.20  19
   1   0  -9 14543.9 1996.97   9
  -1   0   8-523.436 793.636  19
   1   0  -8 443.785 566.234   1
   1   0  -7 3056.54 770.024   1
   1   0  -6-176.504 367.379   1
   1   0  -5 15756.8 1337.66   1
   1   0  -4-51.9760 381.861   1
   1   0  -3 8026.05 794.261   1
   1   0  -2-92.1674 292.419   1
   1   0  -1 35932.1 1125.28   1
   1   0  -1 33266.7 1122.08   4
   1   0   0 57.8936 154.655   1
   1   0   0 2.70408 254.473   4
  -1   0  -1 24546.6 1226.66  18
  -1   0  -1 23843.6 989.390   2
  -1   0  -2 158.198 327.222   2
   1   0   3 52760.1 1000.23  19
  -1   0  -3 57159.4 2015.84   2
   1   0   4 209.955 275.352  19
  -1   0  -4 49.3163 462.654   2
  -1   0  -5 42106.1 2210.11   2
  -1   0  -6-61.9734 377.746   2
  -1   0  -7 248.893 291.979   2
  -1   0  -8 1321.64 870.840  17
  -1   0  -8 356.125 775.165  16
  -1   0  -8 1327.71 833.498   2
  -1   0  -9 7926.68 1590.18  17
  -1   0  -9 9057.99 1681.84  16
  -1   0  -9 8066.05 1373.84  12
  -1   0  -9 8701.21 1459.05   9
  -1   0  -9 7844.43 2077.01  10
  -1   0  -9 7980.10 1420.32   2
  -1   0 -10-707.955 757.376  12
  -1   0 -10-987.024 985.264   9
  -1   0 -10 1328.47 1790.57  10
  -1   0 -11 340.343 810.738   9
  -1   0 -11 740.787 743.166  12
  -1   0 -11 159.719 1686.70  10
  -1   0 -12 142.662 614.458  12
  -1   0 -12 861.886 1900.52  10
  -1   0 -12 115.844 639.211   9
  -1   0 -13-273.553 412.836  12
   1  -1 -13 370.075 668.284  12
   1  -1 -13 1008.63 528.490  13
   1   1 -13 437.407 661.130  12
   1   1 -12 965.926 842.631  12
   1  -1 -12 1151.45 869.605  13
   1  -1 -12 696.470 844.159  12
   1  -1 -11 1165.14 874.189  12
   1   1 -11 356.896 681.539  12
   1   1 -10 3164.92 1104.62  12
   1  -1 -10 4433.59 1304.31  12
  -1  -1   9 674.926 895.901  19
  -1   1   9-436.590 1017.35  19
   1   1  -9 2807.59 1016.51  12
   1  -1  -9 75.1220 813.580  12
   1   1  -9 2892.33 1097.74   9
  -1   1   8 2762.64 992.849  19
   1  -1  -8 2381.21 760.965   1
  -1  -1   8 3514.76 977.915  19
  -1  -1   7 1400.66 622.139  19
   1   1  -7 1545.87 710.895   1
   1  -1  -7 399.786 449.807   1
   1   1  -6 250.161 384.454   1
   1  -1  -6 367.150 415.716   1
   1  -1  -5 318.444 439.320   1
   1   1  -5 567.478 483.476   1
   1  -1  -4 4437.76 706.209   1
   1   1  -4 4306.24 723.098   1
   1  -1  -3 3623.82 576.241   1
   1   1  -3 2895.34 553.015   1
   1   1  -2 4316.66 544.287   1
   1   1  -2 4643.82 530.969   4
   1  -1  -2 4814.05 563.307   1
   1   1  -1 1312.61 335.023   1
   1   1  -1 1334.54 374.834   4
   1  -1  -1 1235.84 308.147   1
   1  -1   0 39074.1 906.892   1
  -1  -1   0 37691.9 993.845   2
   1  -1   0 37882.5 1147.11   4
  -1  -1  -1 9416.52 822.772  18
  -1  -1  -1 9981.57 661.899   2
  -1   1  -1 9863.79 821.880  18
  -1   1  -1 9512.44 701.788   2
   1  -1   1 9822.08 618.530   4
  -1  -1  -2-4.32105 75.5802   1
   1  -1   2-1.24008 246.963   4
  -1  -1  -2 113.666 371.540   2
  -1   1  -2 151.232 331.553   2
   1  -1   3 477.710 246.573  19
  -1   1  -3 527.927 410.832   2
  -1  -1  -3 383.421 159.849   1
   1  -1   3 642.003 268.665   4
  -1  -1  -3 812.713 454.374   2
   1   1   4 15884.7 769.031  19
   1  -1   4 15407.5 710.174   4
   1  -1   4 16887.2 882.981  19
  -1  -1  -4 14441.1 1226.39   2
  -1   1  -4 14894.4 1202.20   2
  -1  -1  -4 15313.0 696.371   1
  -1   1  -5 4076.72 786.305   2
  -1  -1  -5 3721.11 815.535   2
  -1  -1  -6 2136.55 737.589   2
  -1   1  -6 2085.53 635.647   2
  -1  -1  -7 989.535 696.338   2
  -1   1  -7 663.354 627.362   2
  -1   1  -8-481.833 615.260  17
  -1   1  -8 1129.11 674.321   2
  -1   1  -8-53.2128 1728.31  10
  -1  -1  -8 4030.87 910.642  17
  -1  -1  -8 516.048 691.735  12
  -1  -1  -8-63.3125 556.180  13
  -1  -1  -8 1478.97 825.706  16
  -1  -1  -8 1507.99 840.937   2
  -1   1  -8 1243.90 857.555  12
  -1   1  -8 525.843 735.580  16
  -1  -1  -9-406.987 948.010   9
  -1   1  -9 50.1086 760.484  12
  -1   1  -9-753.650 983.184  16
  -1   1  -9-81.7464 1886.27  10
  -1   1  -9-393.384 933.475   9
  -1  -1  -9 525.318 1872.19  10
  -1   1  -9 1893.31 878.387  17
  -1  -1  -9-102.710 843.291  12
  -1  -1  -9 958.862 941.928  13
  -1   1  -9 3008.01 882.097   2
  -1  -1  -9-1014.36 662.800   2
  -1  -1 -10-135.999 1704.00  10
  -1   1 -10-528.765 944.195   9
  -1  -1 -10-440.973 739.726   9
  -1   1 -10 431.063 785.931  12
  -1   1 -10 354.457 1717.85  10
  -1  -1 -10-355.449 735.225  12
  -1  -1 -10 289.777 655.476  13
  -1   1 -11 1732.03 865.205   9
  -1  -1 -11 2502.22 1804.02  10
  -1   1 -11 1879.28 925.239  12
  -1   1 -11 2542.27 1657.05  10
  -1  -1 -11 1740.86 839.874  12
  -1  -1 -11 1309.45 922.991   9
  -1  -1 -12 1269.35 746.304   9
  -1   1 -12 1292.38 794.916   9
  -1  -1 -12 2238.41 785.395  12
  -1   1 -12 1908.04 809.318  12
  -1  -1 -12 1296.22 1597.32  10
  -1   1 -13 294.073 356.084  12
  -1  -1 -13 453.251 442.438  12
   1  -2 -13 292.216 649.216  12
   1   2 -13 1052.64 700.505  12
   1  -2 -13 1900.20 639.255  13
   1  -2 -12 668.890 872.668  12
   1   2 -12 1077.57 814.680  12
   1  -2 -12 1742.37 932.494  13
   1  -2 -11 242.145 866.083  12
   1   2 -11 101.388 733.979  12
   1  -2 -10 882.693 969.961  12
   1   2 -10 774.573 913.622  12
  -1  -2   9-778.359 1107.89  19
  -1   2   9 2096.14 987.964  19
   1  -2  -9 1245.38 504.228   1
   1   2  -9 2187.43 1160.09  12
   1  -2  -9 2540.97 1046.89  12
  -1  -2   8 7815.93 1438.40  19
   1  -2  -8 7469.12 1271.36   1
   1  -2  -7 1924.86 651.904   1
  -1  -2   7 1054.58 688.376  19
  -1  -2   6 1812.35 720.923  19
   1  -2  -6 1720.97 548.470   1
   1   2  -6 1387.86 603.522   1
   1   2  -6 1432.42 565.193   2
  -1  -2   5 14440.8 1340.29  19
   1   2  -5 13689.9 1269.73   1
   1   2  -5 15664.0 1154.22   2
   1  -2  -5 14996.8 1293.92   1
   1   2  -4 192.806 337.945   2
   1  -2  -4 13.0687 332.295   1
   1   2  -4 196.166 383.275   1
   1   2  -3 1049.55 423.200   1
   1  -2  -3 1073.86 427.841   1
   1   2  -3 1244.29 375.536   4
   1  -2  -2 105065. 2363.40   1
   1   2  -2 104732. 2369.18   1
  -1  -2   2 106926. 2407.16  19
   1   2  -2 108450. 2099.90   4
   1  -2  -1 68200.7 1638.27   1
  -1  -2   1 72062.3 1708.17  19
  -1  -2   0 13219.5 566.697   2
   1  -2   0 13373.0 619.011   1
  -1  -2   0 14042.8 700.632  19
  -1  -2  -1 13238.8 725.299   2
  -1   2  -1 13004.2 915.704  18
   1  -2   1 13449.2 479.450   1
  -1   2  -1 13220.2 856.591   2
  -1  -2  -1 13024.7 927.749  18
   1   2   1 14264.4 859.953   3
  -1  -2  -1 13969.2 590.098  19
  -1  -2  -2 99802.3 2285.80   2
   1   2   2 101335. 2224.08   3
  -1  -2  -2 102469. 1484.25   1
  -1   2  -2 100204. 2381.11   2
   1  -2   2 99927.4 1622.34  19
  -1  -2  -3 194291. 2265.47   1
  -1   2  -3 186801. 3633.74   2
  -1  -2  -3 185925. 3618.78   2
   1   2   3 198553. 3257.27   3
   1  -2   3 191565. 2700.60  19
  -1  -2  -4 34725.8 1151.46   1
  -1   2  -4 33339.4 1770.51   2
  -1  -2  -4 31352.0 1761.27   2
   1  -2   4 35299.8 1358.70  19
   1   2   4 35998.5 1477.06   3
  -1  -2  -5 12508.7 1290.86   2
  -1   2  -5 11868.9 1222.01   2
  -1  -2  -6-195.409 493.353   2
  -1   2  -6 702.964 604.206   2
  -1  -2  -7 5865.22 1126.74   2
  -1   2  -7 6841.66 1242.08   2
  -1   2  -8 10237.9 1448.50  12
  -1  -2  -8 8304.52 1434.84  16
  -1   2  -8 7490.95 2075.52  10
  -1  -2  -8 10830.0 1502.32  17
  -1   2  -8 8629.86 1650.76  16
  -1  -2  -8 9917.52 1575.85   2
  -1  -2  -8 8046.21 1363.74  12
  -1  -2  -8 7942.92 1460.16  13
  -1   2  -8 10439.5 1576.33  17
  -1   2  -8 8061.30 1393.67   2
  -1   2  -9 12706.5 1895.12   9
  -1   2  -9 14091.4 1748.42  16
  -1  -2  -9 10840.5 1714.72   9
  -1  -2  -9 13447.6 1860.33   2
  -1   2  -9 14241.7 1763.77  12
  -1  -2  -9 14086.1 1788.84  12
  -1   2  -9 13741.7 1897.82  17
  -1   2  -9 16164.6 1841.73   2
  -1  -2  -9 16793.4 1889.03  13
  -1   2  -9 14475.0 2488.52  10
  -1   2 -10 7234.05 1334.06  17
  -1  -2 -10 6952.03 1495.21   9
  -1   2 -10 6886.51 1963.00  10
  -1   2 -10 6738.83 1234.33  12
  -1  -2 -10 7225.04 1230.11  13
  -1  -2 -10 5279.76 1696.92  10
  -1   2 -10 6145.54 1445.87   9
  -1  -2 -10 5595.36 1307.87  12
  -1  -2 -11 1809.00 1066.04   9
  -1  -2 -11-114.293 1755.99  10
  -1   2 -11 465.952 926.695   9
  -1   2 -11 144.017 1703.48  10
  -1  -2 -11-434.539 658.454  13
  -1  -2 -11 559.537 730.596  12
  -1   2 -11 80.3571 542.422  12
  -1  -2 -12-92.6933 1428.77  10
  -1  -2 -12 177.904 780.335   9
  -1   2 -12 21.8170 741.012  12
  -1   2 -12 413.548 825.513   9
  -1  -2 -12-118.855 576.344  12
  -1   2 -13 632.614 426.228  12
   1  -3 -13-52.1008 503.168  13
   1  -3 -13 252.128 576.017  12
   1   3 -13-214.903 611.064  12
   1   3 -12-72.8800 689.598  12
   1  -3 -12-220.729 757.777  13
   1  -3 -12-861.300 780.546  12
   1   3 -11-54.0077 788.538  12
   1  -3 -11-780.639 846.643  12
   1   3 -10 18092.9 2023.60  12
   1  -3 -10 16052.7 1826.31  12
   1  -3  -9 23653.5 2257.29   1
   1   3  -9 21376.0 2248.12  17
   1  -3  -9 22306.7 2098.98  12
   1   3  -9 24060.1 2294.46  12
  -1  -3   9 23778.7 2497.72  19
   1  -3  -8 2084.66 1050.39   9
   1  -3  -8 444.504 454.015   1
   1   3  -8 2999.71 1025.07   9
   1  -3  -8 146.359 753.519  12
  -1  -3   8-491.255 635.909  19
   1   3  -8 255.453 554.690  12
  -1  -3   7 26511.2 2158.42  19
   1  -3  -7 24694.2 1921.30   1
   1   3  -6 49704.2 2279.75   2
   1  -3  -6 47807.2 2470.80   1
  -1  -3   6 46207.2 2533.64  19
   1  -3  -5 5530.83 840.470   1
  -1  -3   5 4690.01 834.837  19
   1   3  -5 5741.14 734.673   2
  -1  -3   4 19383.8 1370.90  19
   1  -3  -4 19061.1 1338.06   1
   1   3  -4 21430.3 1134.52   2
   1   3  -3 2539.68 431.637   4
  -1  -3   3 2786.80 587.309  19
   1  -3  -3 2919.93 549.444   1
  -1  -3   2 586350. 5885.31  19
   1  -3  -2 588212. 5846.75   1
   1  -3  -1 630429. 5370.52   1
  -1  -3   1 630839. 5517.04  19
  -1  -3   0 22712.9 1047.55  19
   1   3   0 23007.3 1110.98   3
  -1  -3   0 22655.3 653.340   2
   1  -3   0 22940.5 932.115   1
  -1   3  -1 11998.7 883.191  18
  -1   3  -1 12539.0 877.392   2
  -1  -3  -1 12135.0 719.807  19
  -1  -3  -1 12844.5 719.036   2
   1  -3   1 12727.3 747.940  19
  -1  -3  -1 11781.2 870.071  18
   1   3   1 13979.8 906.366   3
   1  -3   1 11965.2 610.180   1
   1   3   2 26235.4 1258.55   3
  -1  -3  -2 26712.6 957.467   1
  -1  -3  -2 26544.0 1227.70   2
  -1   3  -2 25715.5 1285.05   2
   1  -3   2 25434.1 1052.64  19
  -1  -3  -3 992.282 452.567   2
   1   3   3 783.032 342.470   3
  -1   3  -3 808.964 446.284   2
  -1  -3  -3 1060.45 279.662   1
   1  -3   3 605.390 433.112  19
   1  -3   4 32537.4 1512.08  19
  -1   3  -4 34282.5 1805.06   2
  -1  -3  -4 34706.1 1905.84   2
  -1  -3  -4 34853.0 1266.76   1
   1   3   4 35622.0 1626.33   3
  -1   3  -5 48096.1 2319.34   2
  -1  -3  -5 46695.2 2487.43   2
   1   3   5 52847.3 2040.05   3
  -1   3  -6 11234.0 1325.16   2
  -1  -3  -6 12217.1 1415.99   2
  -1  -3  -7 15102.2 1763.37   2
  -1   3  -7 14127.8 1551.00   2
  -1   3  -8-12.9534 612.443  12
  -1   3  -8 247.299 654.237  17
  -1   3  -8-546.239 493.188   2
  -1   3  -8 553.690 795.714  16
  -1  -3  -8 364.201 808.815  12
  -1  -3  -8-428.970 941.826  13
  -1  -3  -8-122.593 527.874   2
  -1   3  -9 421.024 1046.89   9
  -1   3  -9-206.106 916.593  12
  -1  -3  -9 258.359 1213.25   9
  -1   3  -9-610.926 1881.68  10
  -1  -3  -9 1642.01 1073.74  13
  -1   3  -9 1664.38 994.857  16
  -1   3  -9 582.198 955.654  17
  -1  -3  -9 1416.12 868.782  12
  -1   3 -10 9222.47 1472.74  12
  -1  -3 -10 10818.2 2151.02  10
  -1   3 -10 9608.89 2390.62  10
  -1  -3 -10 8925.08 1539.07   9
  -1   3 -10 8464.56 1564.03  17
  -1   3 -10 10143.0 1561.88   9
  -1  -3 -10 10142.7 1524.86  12
  -1  -3 -10 9873.21 1692.44  13
  -1   3 -11 1554.65 2132.46  10
  -1  -3 -11 272.500 900.094   9
  -1   3 -11 50.1974 797.237   9
  -1  -3 -11-310.459 614.750  13
  -1  -3 -11-94.7113 1876.85  10
  -1  -3 -11 446.261 729.472  12
  -1   3 -11 618.190 690.556  12
  -1  -3 -12-564.488 1484.38  10
  -1  -3 -12-261.006 573.836  12
  -1   3 -12-232.942 510.697  12
  -1   3 -12 707.921 841.532   9
  -1  -3 -12 70.6218 419.817  13
  -1  -3 -12 986.299 764.746   9
  -1   3 -13 1739.00 507.156  12
   1  -4 -13 170.659 577.530  12
   1  -4 -13 400.823 489.126  13
   1   4 -13-248.216 599.261  12
   1   4 -12 1799.10 960.150  12
   1  -4 -12 2543.99 854.669  13
   1  -4 -12 2603.36 940.510  12
   1   4 -11 7985.86 1436.00  12
   1  -4 -11 5332.96 1358.73  12
   1   4 -10 3297.21 1055.81  12
   1  -4 -10 2323.87 1051.05  12
  -1  -4   9 359.665 988.895  19
   1   4  -9-97.9973 717.200  12
   1  -4  -9 282.199 837.619  12
   1   4  -9 412.151 914.045  17
   1  -4  -9-329.554 656.013   1
   1   4  -8 3765.26 1121.57  17
   1  -4  -8 4908.96 1360.99   9
   1   4  -8 4877.69 1345.03   9
   1   4  -8 4887.84 1137.08  12
  -1  -4   8 4531.28 1177.68  19
   1  -4  -8 3864.51 950.181   1
   1  -4  -8 5363.23 1142.15  12
  -1  -4   7 5246.43 1121.27  19
   1  -4  -7 6572.16 996.563   1
  -1  -4   6 7733.26 1170.49  19
   1   4  -6 8443.92 904.148   2
   1  -4  -6 7332.24 1098.88   1
  -1  -4   5 22713.9 1692.09  19
   1   4  -5 25089.6 1409.68   2
   1  -4  -5 23723.3 1644.13   1
  -1  -4   4 80514.0 2843.11  19
   1  -4  -4 83379.8 2795.20   1
   1   4  -4 89124.4 2175.70   2
   1   4  -3 1101.72 363.783   4
  -1  -4   3 978.108 500.290  19
   1  -4  -3 1952.75 494.229   1
   1  -4  -2 37000.7 1593.25   1
  -1  -4   2 34614.1 1576.75  19
  -1  -4   1 94.5459 451.544  19
   1  -4  -1 190.021 337.431   1
   1   4  -1-8.07260 361.544   3
  -1  -4   0 999999. 7517.47  19
   1  -4   0 993491. 6695.79   1
  -1  -4   0 995114. 4127.24   2
   1   4   0 990422. 7323.22   3
  -1   4  -1 48016.6 1656.91  18
  -1  -4  -1 50042.7 1361.92   2
  -1   4  -1 47690.9 1694.32   2
   1  -4   1 50195.5 1618.64  19
   1   4   1 49667.4 1737.32   3
  -1  -4  -1 48728.2 1668.04  18
  -1  -4  -1 49336.7 1581.55  19
  -1  -4  -2 16556.0 1020.93   2
   1  -4   2 15993.2 1000.96  19
   1   4   2 16747.3 1099.54   3
  -1   4  -2 16255.5 1092.80   2
  -1   4  -3 45324.6 1884.77   2
   1   4   3 46488.2 1908.84   3
  -1  -4  -3 48550.7 1993.81   2
  -1  -4  -3 47601.5 1510.69   1
   1  -4   3 46214.7 1771.47  19
   1  -4   4 19815.6 1330.77  19
  -1  -4  -4 20236.8 1513.69   2
  -1   4  -4 19135.9 1410.14   2
  -1  -4  -4 20969.5 1076.41   1
   1   4   4 21240.7 1382.62   3
   1   4   5 40865.5 1981.03   3
  -1   4  -5 37061.3 2076.48   2
  -1  -4  -5 36749.3 2245.92   2
  -1  -4  -6 4442.44 990.881   2
  -1   4  -6 3200.06 813.383   2
  -1  -4  -7 6775.16 1103.85   2
  -1   4  -7 4799.79 1060.19   2
  -1  -4  -8 17415.8 1847.27  13
  -1   4  -8 16493.3 1967.69  16
  -1   4  -8 14926.5 2530.39  10
  -1  -4  -8 14790.1 1883.88   2
  -1   4  -8 18299.4 1908.50   2
  -1   4  -8 17198.6 2004.32  17
  -1   4  -8 18468.7 1800.61  12
  -1  -4  -8 17064.6 1833.64  12
  -1  -4  -9 8698.87 1605.14  13
  -1   4  -9 7321.01 1392.85  17
  -1   4  -9 9852.66 1577.49   9
  -1  -4  -9 8581.51 1482.21   9
  -1   4  -9 7799.63 2085.09  10
  -1   4  -9 8381.52 1520.04  16
  -1   4  -9 8612.32 1405.20  12
  -1  -4  -9 6135.90 1374.36  12
  -1   4 -10 507.008 825.011   9
  -1   4 -10 1353.45 779.457  12
  -1  -4 -10 1157.00 793.322  13
  -1  -4 -10 959.560 1043.76  12
  -1   4 -10-155.962 789.801  17
  -1   4 -10 3222.84 1817.50  10
  -1   4 -10 1224.23 884.924  16
  -1  -4 -10 1908.31 1043.77   9
  -1  -4 -11 1141.46 1851.31  10
  -1  -4 -11 1364.29 841.526  12
  -1   4 -11 1516.04 1050.37   9
  -1  -4 -11 1961.12 916.566   9
  -1   4 -11 1417.79 811.475  12
  -1  -4 -11 334.580 924.278  13
  -1  -4 -12 569.648 664.419  12
  -1   4 -12 462.465 820.670   9
  -1  -4 -12 76.3311 1505.50  10
  -1  -4 -12 603.970 534.033  13
  -1   4 -12 411.331 541.295  12
   1  -5 -13 1083.24 605.188  12
   1  -5 -13 216.472 540.854  13
   1   5 -13 371.168 576.159  12
   1   5 -12 277.613 664.027  12
   1  -5 -12 316.007 893.071  12
   1  -5 -12-702.159 757.025  13
   1   5 -11 3605.67 1097.23  12
   1  -5 -11 3455.82 1142.44  12
   1   5 -10-619.797 866.724  12
   1  -5 -10-458.879 1009.86  12
   1  -5  -9 5416.48 1352.57  12
   1   5  -9 8635.26 1297.03  15
   1   5  -9 6171.64 1327.85  17
  -1  -5   9 5323.83 1655.65  19
   1   5  -9 3446.48 1071.30  12
   1  -5  -9 5651.78 1177.03   1
   1   5  -8 14258.9 1692.23  17
  -1  -5   8 12804.7 1900.66  19
   1   5  -8 13916.1 1769.26  15
   1   5  -8 15350.2 1846.55  12
   1  -5  -8 15496.2 1699.51   1
   1  -5  -8 15178.9 1798.45  12
  -1  -5   7 2121.86 887.523  19
   1  -5  -7 2915.27 763.015   1
  -1  -5   6 547.277 565.656  19
   1   5  -6 817.530 382.735   2
   1  -5  -6 708.767 479.383   1
  -1  -5   5 5217.53 960.247  19
   1  -5  -5 4404.08 814.923   1
   1   5  -5 5784.88 720.735   2
   1   5  -4 4530.19 561.166   2
   1   5  -4 4633.24 564.467   4
  -1  -5   4 4176.51 802.682  19
   1  -5  -4 4926.19 792.105   1
  -1  -5   3 19576.6 1412.82  19
   1  -5  -3 21533.3 1384.32   1
  -1  -5   2 8127.23 901.353  19
   1  -5  -2 8753.76 877.443   1
   1  -5  -1 325273. 4556.82   1
  -1  -5   1 326756. 4943.80  19
   1   5  -1 322532. 4350.24   3
  -1  -5   0 438180. 5037.59  18
  -1   5   0 435692. 4799.43  18
   1  -5   0 452837. 5010.48   1
  -1  -5   0 439689. 5639.92  19
   1   5   0 444348. 5310.30   3
  -1  -5  -1 30765.1 1143.89   2
  -1  -5  -1 33217.1 1476.18  19
  -1  -5  -1 35349.1 1434.51  18
   1  -5   1 32925.4 1479.01  19
  -1   5  -1 34192.5 1413.09  18
   1   5   1 33717.1 1552.83   3
  -1  -5  -2 22162.3 1218.17   2
   1  -5   2 21701.6 1251.89  19
   1   5   2 22039.0 1341.61   3
  -1   5  -2 22302.7 1313.09   2
  -1   5  -3 6515.19 826.648   2
  -1  -5  -3 5610.00 801.311   2
  -1  -5  -3 5920.02 673.109   1
   1  -5   3 6002.25 846.017  19
   1   5   3 5673.32 826.009   3
  -1  -5  -4 7251.01 738.007   1
  -1   5  -4 6805.39 920.759   2
  -1  -5  -4 5485.63 892.165   2
   1   5   4 7366.02 950.876   3
   1  -5   4 7190.80 968.933  19
  -1  -5  -5 9281.80 891.722   1
  -1  -5  -5 9224.66 1257.17   2
  -1   5  -5 9511.61 1132.35   2
   1   5   5 8862.84 1100.43   3
  -1   5  -6 1293.06 636.199   2
  -1  -5  -6 1171.17 598.346   2
  -1   5  -7 2961.98 945.877   2
  -1  -5  -7 2800.27 943.986   2
  -1   5  -8 979.645 796.488  16
  -1   5  -8 1760.28 790.841   2
  -1   5  -8 722.126 757.424  17
  -1  -5  -8 1968.59 1160.75   9
  -1   5  -8 873.548 2081.94  10
  -1  -5  -8 270.706 765.392  13
  -1  -5  -8 1138.24 840.274   2
  -1  -5  -8 1555.89 806.132  12
  -1   5  -8 1236.97 687.365  12
  -1   5  -8 1196.69 1031.56   9
  -1   5  -9 2967.85 1119.46   9
  -1  -5  -9 1600.85 1125.49   9
  -1   5  -9 2478.90 1086.85  16
  -1   5  -9 2103.88 2105.23  10
  -1   5  -9 363.466 866.020  17
  -1  -5  -9 1976.53 1048.85  13
  -1   5  -9 2350.38 906.741  12
  -1  -5  -9 3037.15 1250.92  12
  -1  -5 -10 122.037 909.916   9
  -1   5 -10-982.402 832.093  17
  -1   5 -10 1095.20 934.384   9
  -1  -5 -10-398.597 773.514  12
  -1  -5 -10-382.387 740.715  13
  -1   5 -10 446.520 861.531  16
  -1   5 -10 54.3163 699.099  12
  -1  -5 -11 301.737 861.023   9
  -1   5 -11-338.129 785.819  12
  -1   5 -11-150.962 850.141   9
  -1  -5 -11-334.051 731.419  12
  -1   5 -11 1252.46 721.344  17
  -1  -5 -11-1866.56 1855.46  10
  -1  -5 -11 145.536 814.493  13
  -1  -5 -12-494.560 1547.33  10
  -1  -5 -12 640.039 644.956  13
  -1  -5 -12 877.655 694.784  12
  -1   5 -12-77.4850 564.790  12
   1  -6 -13 681.643 608.672  13
   1   6 -13 709.585 574.425  12
   1  -6 -12 1114.03 788.710  13
   1  -6 -12 616.200 809.674  12
   1   6 -12 739.565 737.145  12
   1   6 -11 2340.89 921.419  12
   1  -6 -11 1336.22 967.223  13
   1  -6 -11 3032.27 1076.36  12
   1   6 -10 12108.3 1779.68  17
   1  -6 -10 14153.6 1858.84  12
   1   6 -10 12801.7 1816.69  12
   1  -6  -9 903.704 606.468   1
   1   6  -9-227.876 678.740  17
   1   6  -9-85.7976 760.363  12
   1  -6  -9-1161.72 1045.80  12
   1   6  -9-530.975 395.659  15
  -1  -6   8 2714.45 1253.74  19
   1  -6  -8 2035.48 769.858   1
   1   6  -8 3079.51 976.045  17
   1   6  -8 2678.17 972.607  15
   1   6  -8 2376.75 1064.40  12
   1  -6  -8 714.241 797.329  12
  -1  -6   7 1506.57 861.218  19
   1  -6  -7 2464.97 754.110   1
  -1  -6   6 9725.98 1403.06  19
   1  -6  -6 9520.85 1239.50   1
   1  -6  -5 97711.5 3447.92   1
  -1  -6   5 95280.1 3723.73  19
  -1  -6   4 9387.96 1201.48  19
   1  -6  -4 9809.82 1090.90   1
   1   6  -4 10365.2 777.099   4
   1  -6  -3 56097.6 2325.93   1
  -1  -6   3 56463.1 2507.71  19
   1  -6  -2 10634.5 1010.73   1
   1   6  -2 10381.5 910.301   3
  -1  -6   2 9897.68 1100.94  19
   1  -6  -1 8065.42 830.858   1
  -1  -6   1 8016.34 995.348  19
   1   6  -1 8264.27 848.023   3
  -1  -6   0 105074. 2399.63  18
  -1   6   0 104746. 2307.97  18
  -1  -6   0 100030. 2977.81  19
   1   6   0 104882. 2789.31   3
   1  -6   0 102550. 2638.29   1
  -1  -6  -1 27812.0 1509.79  19
   1  -6   1 26942.7 1466.56  19
   1   6   1 25521.6 1497.03   3
   1  -6   2 22849.4 1420.86  19
  -1  -6  -2 24299.4 1300.39   2
   1   6   2 22796.1 1457.26   3
  -1  -6  -2 25557.0 1387.26  19
  -1   6  -2 25722.7 1459.40   2
  -1   6  -3 18196.1 1310.31   2
   1  -6   3 18347.0 1367.99  19
  -1  -6  -3 17415.6 1285.55   2
  -1  -6  -3 18081.8 1191.99   1
   1   6   3 15545.8 1319.67   3
  -1  -6  -4 26.6193 239.440   1
   1  -6   4 137.400 482.973  19
   1   6   4 293.688 509.038   3
  -1   6  -4 479.088 520.091   2
  -1  -6  -4 193.929 475.257   2
  -1  -6  -5 9771.38 986.396   1
  -1   6  -5 8967.49 1109.71   2
  -1  -6  -5 8566.33 1192.90   2
   1   6   5 9271.85 1179.00   3
  -1   6  -6 375.453 458.804   2
  -1  -6  -6 67.6578 506.414   2
  -1   6  -7-523.370 800.940  17
  -1   6  -7 1888.29 2012.73  10
  -1  -6  -7 579.282 959.682  13
  -1  -6  -7-136.632 708.190  12
  -1   6  -7 529.591 568.381  16
  -1   6  -7-29.1853 420.538   2
  -1  -6  -7 760.602 756.916   2
  -1   6  -8 3052.58 903.509  12
  -1   6  -8 1435.33 980.047  16
  -1   6  -8 2285.41 1087.13  17
  -1   6  -8 259.074 703.911   2
  -1   6  -8 3081.87 2221.37  10
  -1   6  -8 1565.19 1063.09   9
  -1  -6  -8 705.771 866.298   9
  -1  -6  -8 1549.33 988.245  13
  -1  -6  -8 1563.75 774.554  12
  -1   6  -9 11797.4 1767.96  17
  -1  -6  -9 10376.9 1668.82   9
  -1   6  -9 12195.8 2625.58  10
  -1   6  -9 14455.7 1829.63  16
  -1   6  -9 15228.4 1915.62   9
  -1  -6  -9 14508.8 1945.35  13
  -1  -6  -9 10011.3 1619.53  12
  -1   6  -9 15642.9 1857.81  12
  -1   6 -10 285.481 688.366  12
  -1  -6 -10 626.409 865.057  13
  -1   6 -10-108.455 696.330  16
  -1   6 -10 284.371 723.134  17
  -1   6 -10-279.883 926.984   9
  -1  -6 -10-504.873 780.948   9
  -1  -6 -10 269.716 778.004  12
  -1  -6 -11 1374.16 917.189   9
  -1   6 -11 1130.85 798.048  17
  -1  -6 -11 240.602 1507.14  10
  -1   6 -11 1534.79 950.099   9
  -1  -6 -11 352.320 829.756  13
  -1  -6 -11 813.972 819.573  12
  -1   6 -11-178.980 519.648  12
  -1   6 -12-212.704 465.259  12
  -1  -6 -12 135.614 1559.26  10
  -1  -6 -12 1144.47 740.325  13
   1  -7 -13 902.476 540.872  13
   1   7 -13-95.3458 484.088  12
   1   7 -12-297.413 625.873  12
   1  -7 -12 866.675 789.589  12
   1  -7 -12-413.882 724.517  13
   1  -7 -11 4489.65 1229.48  12
   1   7 -11 5964.43 1269.20  12
   1  -7 -11 6385.81 1252.87  13
   1   7 -10 1322.79 664.270  12
   1  -7 -10 382.018 978.072  12
   1   7 -10 2540.72 959.303  17
   1   7  -9 3957.23 1321.94  12
   1   7  -9 3721.02 1023.49  15
   1   7  -9 1219.04 981.098  17
   1  -7  -9 3270.99 1153.52  12
   1   7  -8 1981.28 863.628  15
   1   7  -8-1407.63 792.291  17
   1  -7  -8 467.790 419.052   1
   1   7  -8 1513.80 616.324  12
   1  -7  -8-29.9195 208.295   8
  -1  -7   8 1910.28 995.046  19
   1  -7  -8 317.597 744.640  12
  -1  -7   7 537.773 775.026  19
   1  -7  -7-275.469 623.617   1
   1  -7  -6 2513.59 747.731   1
  -1  -7   6 2177.71 838.175  19
  -1  -7   5 728.174 691.502  19
   1  -7  -5 931.357 526.774   1
   1  -7  -4 278.997 377.085   1
   1   7  -4 59.0993 290.567   4
  -1  -7   4-71.0265 545.229  19
  -1  -7   3 5096.41 979.463  19
   1  -7  -3 6657.70 918.259   1
   1  -7  -2 43477.1 2032.85   1
  -1  -7   2 45108.6 2340.03  19
   1   7  -2 48721.2 1906.01   3
  -1  -7   1 18003.4 1485.51  19
   1  -7  -1 17783.4 1269.45   1
   1   7  -1 16992.9 1225.28   3
   1  -7   0 29.5146 464.052  19
  -1   7   0-175.702 301.051  18
  -1  -7   0 128.413 349.076  18
  -1  -7   0 119.191 550.572  19
   1  -7   0-10.4504 375.227   1
   1   7   0 493.504 453.594   3
  -1  -7  -1 22236.3 1483.98  19
   1  -7   1 23653.9 1513.08  19
   1   7   1 23490.6 1517.92   3
   1  -7   2 6384.23 913.220  19
  -1  -7  -2 6186.40 793.943  19
  -1   7  -2 6904.73 898.892   2
   1  -7   3 4087.20 879.171  19
  -1  -7  -3 3260.64 675.348   2
  -1  -7  -3 2384.93 586.549   1
  -1   7  -3 3836.62 755.911   2
   1  -7   4 752.604 658.988  19
  -1  -7  -4 236.167 233.863   1
  -1  -7  -4 420.388 436.876   2
  -1   7  -4 822.324 590.446   2
   1   7   4 825.841 606.186   3
  -1   7  -5 9509.16 1205.75   2
   1   7   5 8862.51 1241.15   3
  -1  -7  -5 8496.36 1176.77   2
  -1  -7  -5 10910.7 1087.91   1
  -1   7  -6 3061.97 819.670   2
   1   7   6 3713.77 976.015   3
  -1  -7  -6 4272.14 888.547   2
  -1   7  -7 37.4930 780.418  16
  -1   7  -7 1930.32 2223.41  10
  -1   7  -7 914.056 918.032  12
  -1   7  -7 464.220 713.722  17
  -1  -7  -7 7.12487 694.999  13
  -1  -7  -7 789.648 886.084  12
  -1  -7  -7 2486.84 936.536  14
  -1   7  -7-316.918 434.975   2
  -1   7  -8 5434.31 1158.91  16
  -1  -7  -8 5912.53 1304.38  14
  -1   7  -8 7642.97 1390.95   2
  -1  -7  -8 6937.34 1398.95   9
  -1  -7  -8 6179.45 1330.25  12
  -1   7  -8 8064.64 1649.11   9
  -1   7  -8 7188.87 1464.93  17
  -1   7  -8 6873.42 1314.76  12
  -1  -7  -8 6371.25 1382.71  13
  -1   7  -9 1807.77 796.676  12
  -1   7  -9 616.047 843.976  16
  -1   7  -9 677.963 805.276  17
  -1  -7  -9 1876.30 1004.68   9
  -1   7  -9 1092.16 954.505   9
  -1  -7  -9 1256.68 1099.41  13
  -1  -7  -9-496.324 919.383  12
  -1   7 -10 1387.15 894.052  17
  -1  -7 -10 408.515 978.173   9
  -1  -7 -10 212.480 743.638  12
  -1   7 -10 1029.96 767.020  16
  -1   7 -10 1222.76 899.769  12
  -1  -7 -10 336.678 803.987  13
  -1   7 -10-663.911 920.338   9
  -1  -7 -11 236.623 1660.16  10
  -1  -7 -11 959.418 701.138   9
  -1   7 -11 748.268 841.454   9
  -1   7 -11 25.1135 610.359  17
  -1  -7 -11 219.151 694.193  13
  -1   7 -11 385.230 579.165  12
  -1  -7 -12-149.480 557.254  13
  -1   7 -12 908.881 489.232  12
   1  -8 -13-104.084 462.319  13
   1   8 -13-22.7552 412.819  12
   1  -8 -12 936.695 833.106  13
   1   8 -12 789.559 703.770  12
   1   8 -11 278.739 884.135  12
   1  -8 -11-446.835 827.848  13
   1  -8 -11 1316.45 953.883  12
   1   8 -10 871.468 759.150  12
   1   8 -10 2085.35 948.256  17
   1  -8 -10 1283.13 984.381  12
   1   8  -9 1740.13 972.140  17
   1   8  -9 1119.22 948.885  15
   1   8  -9 1692.79 870.713  12
   1  -8  -9 2480.94 1183.91  12
   1   8  -8 4442.82 1068.89  17
   1  -8  -8 1635.95 1073.20  12
   1   8  -8 2663.49 1151.26  12
   1  -8  -8 903.310 711.159   8
  -1  -8   8 3357.20 1243.60  19
   1   8  -8 5239.14 1265.36  15
   1  -8  -8 3208.37 905.350   1
  -1  -8   7 1644.84 912.350  19
   1  -8  -7 1596.37 1061.14  12
   1  -8  -7 1432.04 636.250   1
  -1  -8   6 4153.08 1173.50  19
   1  -8  -6 4402.72 990.309   1
  -1  -8   5 33269.3 2523.62  19
   1  -8  -5 32402.0 2136.65   1
  -1  -8   4 8630.18 1334.49  19
   1  -8  -4 7949.96 1071.64   1
   1   8  -4 7916.65 803.071   4
   1  -8  -3 9932.98 1143.89   1
  -1  -8   3 10236.1 1326.38  19
   1   8  -2 4549.95 744.684   3
  -1  -8   2 6384.00 1063.73  19
   1  -8  -2 6428.36 905.427   1
   1  -8  -1 26269.4 1609.34   1
  -1  -8   1 25308.5 1869.94  19
   1   8  -1 26514.7 1606.46   3
   1   8   0 8173.67 1001.38   3
  -1  -8   0 7287.20 1078.72  19
   1  -8   0 7567.31 984.563  19
   1  -8   0 8213.45 937.021   1
   1  -8   1 35143.5 1942.04  19
  -1  -8  -1 37316.2 2007.61  19
   1   8   1 33251.0 1904.38   3
   1  -8   2 45082.2 2261.28  19
  -1  -8  -2 51839.0 2302.59  19
  -1   8  -2 47597.6 2152.85   2
  -1  -8  -3 21416.2 1501.27   1
   1  -8   3 19040.9 1596.86  19
  -1   8  -3 20178.1 1468.28   2
  -1  -8  -4 283.731 404.455   1
  -1   8  -4 355.242 438.531   2
   1  -8   4 5.11746 408.011  19
   1   8   4-79.6941 504.069   3
  -1   8  -5 4439.58 872.325   2
  -1  -8  -5 3733.38 743.052   1
   1   8   5 3924.70 949.133   3
  -1   8  -6 1208.96 657.182   2
   1   8   6 106.799 641.248   3
  -1  -8  -7 1584.19 982.150  13
  -1   8  -7 1838.20 704.260  12
  -1  -8  -7 1767.80 1076.08  12
  -1   8  -7 1258.72 681.849  16
  -1   8  -7 2060.20 713.657   2
  -1   8  -7 2174.85 894.747  17
  -1  -8  -7 3433.19 1251.10  14
  -1   8  -8 483.781 1051.16   9
  -1   8  -8-49.5946 647.995  17
  -1   8  -8 878.366 815.335  16
  -1  -8  -8 978.168 1018.23   9
  -1   8  -8 149.655 634.922  12
  -1   8  -8-836.902 420.942   2
  -1  -8  -8 790.480 1092.38  13
  -1  -8  -8 1061.99 856.313  12
  -1   8  -9 1558.22 796.860  12
  -1  -8  -9 2316.05 1535.05  14
  -1   8  -9 1233.34 896.178  16
  -1   8  -9 748.481 893.696  17
  -1  -8  -9 1302.65 843.593  13
  -1  -8  -9-535.397 953.694   9
  -1   8  -9 1534.66 1147.30   9
  -1  -8  -9 1489.12 1018.66  12
  -1   8 -10 1617.37 758.371  12
  -1  -8 -10 497.694 865.351  12
  -1   8 -10 1049.38 710.944  16
  -1  -8 -10 379.638 810.955   9
  -1  -8 -10 113.580 789.771  13
  -1   8 -10-715.439 722.642  17
  -1   8 -10 1492.38 1133.80   9
  -1   8 -11 336.097 736.031  17
  -1  -8 -11 295.123 750.096  13
  -1   8 -11 209.554 505.800  12
  -1  -8 -12 420.462 630.458  13
  -1  -8 -12 166.541 1381.59  10
  -1   8 -12-224.790 533.361  12
   1  -9 -13 404.741 441.310  13
   1   9 -13 829.181 444.177  12
   1  -9 -12 1282.44 804.600  13
   1   9 -12 259.355 608.491  12
   1   9 -11-63.1466 841.457  12
   1  -9 -11 421.157 806.848  13
   1   9 -10 2164.07 884.474  17
   1  -9 -10 2323.85 1023.48  12
   1   9  -9 509.428 872.882  12
   1   9  -9-1026.04 522.192  15
   1   9  -9 251.854 629.836  17
   1  -9  -9 530.939 881.649  12
   1  -9  -8-89.3497 531.525   8
   1   9  -8 14.9348 802.464  12
   1  -9  -8 1169.71 607.324   1
   1   9  -8 542.681 738.480  15
  -1  -9   8-279.840 1255.69  19
   1  -9  -8 335.846 967.490  12
   1   9  -8 1137.58 852.501  17
   1  -9  -7 738.066 636.624   8
   1   9  -7 656.441 630.935  15
   1  -9  -7 80.8421 469.932   1
   1  -9  -7-807.286 763.971  12
  -1  -9   7 1404.55 1053.39  19
  -1  -9   6 512.314 1017.99  19
   1  -9  -6 754.591 389.519   1
  -1  -9   5 5407.65 1244.71  19
   1  -9  -5 5703.93 1024.82   1
  -1  -9   4-71.2421 694.068  19
   1  -9  -4 384.296 482.500   1
  -1  -9   3 795.486 730.905  19
   1  -9  -3 579.880 427.608   1
  -1  -9   2-250.589 669.846  19
   1   9  -2 332.723 468.081   3
   1  -9  -2 213.022 424.459   1
  -1  -9   1 2096.37 814.290  19
   1  -9  -1 3190.54 718.069   1
   1   9  -1 4025.59 794.842   3
  -1  -9   0 859.032 650.136  19
   1  -9   0 1523.63 525.906   1
   1   9   0 1942.41 661.656   3
   1  -9   0 1178.64 568.830  19
  -1  -9  -1 84271.7 3186.84  19
   1  -9   1 80194.0 3097.58  19
   1   9   1 79727.8 3014.57   3
   1  -9   2 36515.3 2189.31  19
  -1   9  -2 40330.2 2091.22   2
  -1  -9  -2 42374.9 2251.39  19
  -1  -9  -3 3151.91 692.160   1
   1  -9   3 4786.37 993.474  19
  -1   9  -3 5167.15 875.718   2
   1  -9   4 2597.23 761.157  19
   1   9   4 2574.77 752.990   3
  -1  -9  -4 3544.93 739.025   1
  -1   9  -4 2178.06 747.506   2
  -1  -9  -5-564.339 319.043   1
  -1   9  -5-909.678 526.442   2
   1   9   5 484.666 631.212   3
  -1   9  -6 636.626 711.558  17
  -1  -9  -6 346.445 784.590  13
  -1   9  -6 1387.75 453.313   2
   1   9   6 2552.17 1037.25   3
  -1  -9  -6 1937.57 790.849  12
  -1   9  -7 1110.82 696.945  17
  -1   9  -7-729.301 770.679  16
  -1   9  -7 1601.83 963.008   2
  -1  -9  -7 847.808 701.445  14
  -1  -9  -7 451.759 872.863  12
  -1  -9  -7-667.268 802.529  13
  -1   9  -7 2759.65 943.166  12
  -1   9  -8 3928.72 1118.29  12
  -1   9  -8 1900.77 963.632  16
  -1   9  -8 4400.54 1316.04  17
  -1  -9  -8 491.941 492.859  14
  -1  -9  -8 3122.84 1141.61  13
  -1  -9  -8 4016.58 1290.45  12
  -1  -9  -9-101.510 798.224  14
  -1   9  -9 1535.19 948.888  16
  -1   9  -9 1190.48 882.650  17
  -1   9  -9-299.470 681.886  12
  -1  -9  -9-1118.11 957.158  13
  -1  -9  -9 1044.21 933.914  12
  -1   9 -10 3687.36 964.174  12
  -1   9 -10 1658.85 873.892  16
  -1   9 -10 2034.73 953.239  17
  -1  -9 -10 1778.66 941.990  13
  -1  -9 -11 560.422 779.069  13
  -1   9 -11 636.482 599.635  17
  -1   9 -11-929.096 605.605  12
  -1  -9 -11-59.1632 1375.06  10
  -1  -9 -12 736.849 1446.67  10
  -1   9 -12 502.115 524.957  12
   1  10 -12 383.928 586.522  12
   1 -10 -12-215.499 619.452  13
   1  10 -11 3026.20 854.391  12
   1 -10 -11 2297.15 964.541  13
   1  10 -10 3698.42 934.815  17
   1  10 -10 1486.32 896.515  15
   1  10 -10 2459.30 1001.88  12
   1 -10 -10 3691.10 1189.02  13
   1  10  -9 1553.10 894.677  12
   1  10  -9 1278.46 792.534  15
   1  10  -9 230.137 634.123  17
   1  10  -8-935.956 976.608  17
  -1 -10   8 1516.47 1611.90  19
   1 -10  -8 3199.40 1316.96  12
   1  10  -8 1229.09 962.854  12
   1  10  -8 482.971 913.687  15
   1 -10  -8 1410.77 592.370   8
   1 -10  -7-1683.03 844.511   8
   1 -10  -7-272.596 512.344   1
   1 -10  -7-247.630 883.307  12
  -1 -10   7 440.016 805.725  19
   1 -10  -6 2254.27 771.904   1
  -1 -10   6 3889.06 1186.90  19
  -1 -10   5 150.397 573.725  19
   1 -10  -5 613.732 518.451   1
  -1 -10   4 7981.32 1516.02  19
   1 -10  -4 9263.56 1227.41   1
   1 -10  -3 3216.38 784.809   1
  -1 -10   3 3387.52 1038.31  19
  -1 -10   2 2493.90 922.656  19
   1  10  -2 3514.24 775.937   3
   1 -10  -2 3160.73 749.006   1
   1 -10  -1 40344.1 2218.73   1
   1  10  -1 40261.3 2169.92   3
  -1 -10   1 38875.2 2627.61  19
   1  10   0 15025.8 1449.40   3
  -1 -10   0 14173.7 1526.65  19
   1 -10   0 16630.4 1464.17   1
   1 -10   1 9628.56 1246.82  19
   1  10   1 9250.44 1191.23   3
  -1 -10  -1 8953.17 1222.82  19
  -1 -10  -2 7447.81 1133.71  19
   1 -10   2 6629.51 1106.63  19
  -1  10  -2 7970.75 1010.98   2
  -1 -10  -3 17409.5 1561.41   1
   1 -10   3 15456.8 1625.22  19
  -1  10  -3 18422.0 1506.19   2
   1 -10   4-53.6745 392.235  19
  -1  10  -4-332.328 481.849   2
  -1 -10  -4 237.925 410.033   1
  -1  10  -5 2179.41 789.944   2
  -1 -10  -5 2135.58 611.550   1
   1  10   5 2315.70 838.828   3
  -1  10  -6 2808.90 1017.76  17
  -1  10  -6 6593.27 1229.51  16
   1  10   6 4780.94 1202.89   3
  -1 -10  -6 1474.51 1158.12  14
  -1  10  -6 4225.70 936.169   2
  -1 -10  -6 4821.65 1088.79  13
  -1  10  -7 4748.79 1304.51   2
  -1  10  -7 4123.42 1021.97  12
  -1  10  -7 2588.21 1049.41  17
  -1 -10  -7 3965.86 1473.04  14
  -1  10  -7 3910.32 1121.47  16
  -1 -10  -7 2890.36 1178.08  13
  -1 -10  -8 8669.42 1422.43  14
  -1  10  -8 5947.57 1263.32  17
  -1  10  -8 6176.18 1208.26  16
  -1  10  -8 5438.44 1043.76  12
  -1 -10  -8 4907.82 1204.82  13
  -1  10  -9 4359.89 1126.42  12
  -1  10  -9 5614.51 1162.47  16
  -1  10  -9 4840.72 1182.17  17
  -1 -10  -9 6640.33 1283.98  14
  -1 -10  -9 3998.84 1316.27  13
  -1  10 -10 725.284 666.435  12
  -1  10 -10 255.872 821.008  17
  -1  10 -10 624.363 865.492  16
  -1 -10 -10-1079.90 999.705  13
  -1  10 -11-814.992 679.628  17
  -1 -10 -11 866.129 878.845  13
  -1  10 -11-6.00616 404.739  12
  -1 -10 -12 1745.99 1163.45  10
   1 -11 -12 19.3477 653.460  13
   1  11 -12-325.341 492.438  12
   1  11 -11 681.025 743.074  12
   1 -11 -11-251.684 783.618  13
   1  11 -10-1130.07 805.684  17
   1  11 -10 1133.99 791.352  15
   1  11 -10-855.080 856.027  12
   1 -11 -10-922.802 871.496  13
   1  11  -9 63.2018 518.901  12
   1  11  -9-1086.50 674.189  17
   1  11  -9-1705.00 779.155  15
   1 -11  -9 1021.49 868.789   8
   1 -11  -9-89.4691 880.314  13
   1  11  -8 1551.68 956.742  15
   1  11  -8 1009.25 959.528  17
   1  11  -8 1098.88 771.371  12
   1 -11  -8 1746.88 939.539   8
   1 -11  -7-1764.35 773.596   8
  -1 -11   7 770.974 1069.07  19
   1  11  -7 507.694 723.591  15
   1 -11  -7-720.023 435.418   1
  -1 -11   6-37.3570 546.485  19
   1 -11  -6 117.261 424.304   1
   1 -11  -6-471.695 270.113   8
   1  11  -6-653.758 756.027  15
  -1 -11   5 7931.95 1578.41  19
   1 -11  -5 7376.39 1212.21   1
   1 -11  -4 2912.89 808.781   1
  -1 -11   4 3518.94 1135.52  19
   1 -11  -3 1151.25 621.439   1
  -1 -11   3 672.992 884.623  19
  -1 -11   2 931.580 702.577  19
   1 -11  -2 672.453 497.756   1
   1  11  -2 673.652 608.023   3
  -1 -11   1 2210.60 864.592  19
   1 -11  -1 1727.30 673.306   1
   1  11  -1 2069.21 745.658   3
  -1 -11   0 24922.9 2078.58  19
   1  11   0 24021.3 1820.82   3
   1 -11   0 21838.1 1711.13   1
  -1 -11  -1 16434.6 1647.19  19
   1 -11   1 14621.4 1550.90  19
   1  11   1 15698.4 1543.09   3
  -1  11  -1 17405.4 1442.99   2
  -1  11  -2 2758.25 762.125   2
   1 -11   2 1044.36 623.170  19
   1  11   2 2259.36 789.040   3
  -1 -11  -3 6324.81 1053.91   1
   1 -11   3 6945.19 1194.83  19
  -1  11  -3 5140.65 913.924   2
   1  11   3 6392.86 1134.98   3
   1 -11   4 3463.70 1184.96  19
  -1  11  -4 3867.25 889.890   2
   1  11   4 2645.92 936.139   3
  -1 -11  -4 3304.64 825.792   1
  -1  11  -5 503.045 528.550  17
  -1 -11  -5 1551.76 642.793   1
  -1 -11  -5 90.7115 1021.40  14
  -1 -11  -5 1918.57 812.410  13
   1  11   5 578.173 959.678   3
  -1  11  -5 1186.62 699.144   2
  -1 -11  -6 18378.0 2077.55  14
  -1 -11  -6 18934.7 2052.53  13
  -1  11  -6 20808.2 2022.18  17
  -1  11  -6 20927.9 2054.49  16
  -1  11  -6 20638.5 1909.36   2
   1  11   6 19962.3 2027.88   3
  -1  11  -7 5408.41 1062.63  12
  -1  11  -7 5388.98 1274.63  16
  -1 -11  -7 5825.24 1398.62  13
  -1  11  -7 4447.09 1360.97  17
  -1 -11  -7 5596.94 1498.51  14
  -1  11  -8 1673.37 992.757  17
  -1 -11  -8 431.082 1007.84  13
  -1  11  -8 3153.98 960.347  16
  -1  11  -8 1809.18 959.889  12
  -1 -11  -8 587.058 887.749  14
  -1  11  -9 11799.7 1716.80  17
  -1  11  -9 12517.6 1622.88  16
  -1 -11  -9 17981.4 1857.61  14
  -1  11  -9 13478.0 1580.53  12
  -1 -11  -9 11978.2 1792.16  13
  -1  11 -10 1625.54 700.496  12
  -1 -11 -10 2340.70 799.475  14
  -1  11 -10-100.028 748.805  17
  -1 -11 -10 1948.10 926.714  13
  -1  11 -11-273.122 602.486  17
  -1 -11 -11 1026.91 803.171  13
  -1  11 -11 409.510 529.282  12
  -1 -11 -12 296.502 1060.31  10
   1 -12 -12 1206.05 631.845  13
   1  12 -12 250.896 458.411  12
   1  12 -11-88.8731 602.729  12
   1 -12 -11 1045.71 774.126  13
   1  12 -10 69.0755 746.478  12
   1  12 -10 1237.21 716.971  15
   1  12 -10 620.035 644.084  17
   1 -12 -10-628.511 729.447  13
   1  12  -9 765.337 720.908  12
   1  12  -9-670.803 590.280  15
   1  12  -9-879.684 650.332  17
   1 -12  -9 473.853 432.093   8
   1 -12  -9-1191.22 876.945  13
   1  12  -8 1036.76 881.521  12
   1 -12  -8 1329.90 804.494   8
   1  12  -8 307.009 706.725  15
  -1 -12   7 4845.06 1667.69  19
   1 -12  -7 1935.64 891.073   8
   1  12  -7 1689.73 920.257  15
   1 -12  -7 2626.24 1118.85   1
  -1 -12   6 3434.21 1332.94  19
   1 -12  -6 5136.63 1148.62   8
   1  12  -6 3047.23 935.032  15
   1 -12  -6 4115.40 941.832   1
   1 -12  -5 4366.32 1148.50   8
   1  12  -5 4342.77 994.655  15
   1 -12  -5 4493.27 928.110   1
  -1 -12   5 5796.23 1725.54  19
  -1 -12   4 575.228 828.489  19
   1 -12  -4-646.975 425.021   1
   1 -12  -3 309.150 430.220   1
  -1 -12   3-231.606 967.410  19
  -1 -12   2 2607.94 1018.62  19
   1  12  -2 3075.34 794.797   3
   1 -12  -2 3052.51 815.389   1
   1 -12  -1 9495.86 1235.88   1
   1  12  -1 11491.6 1426.84   3
  -1 -12   1 9213.01 1448.14  19
  -1 -12   0 1977.01 867.252  19
   1 -12   0 1539.32 700.799   1
   1  12   0 2949.25 788.871   3
  -1 -12  -1 783.594 577.178  19
   1 -12   1-165.890 596.825  19
  -1  12  -1-41.8584 511.360   2
   1 -12   1 149.324 511.248   1
   1  12   1-230.253 616.878   3
   1 -12   2 9351.09 1462.00  19
   1  12   2 9051.30 1292.63   3
  -1 -12  -2 8492.60 1376.58   1
  -1  12  -2 10153.1 1253.24   2
  -1 -12  -3 8465.93 1231.56   1
   1 -12   3 8521.27 1352.61  19
   1  12   3 7027.36 1212.86   3
  -1  12  -3 8349.25 1120.97   2
  -1  12  -4 440.196 359.748   2
   1 -12   4 1105.91 651.417  19
   1  12   4 1524.65 773.559   3
  -1 -12  -4-518.535 610.836   1
  -1 -12  -5 5128.22 956.968   1
  -1  12  -5 6128.69 1244.81  17
  -1  12  -5 7680.43 1217.63   2
  -1 -12  -5 7162.54 1424.05  13
  -1  12  -5 5328.69 970.261  16
  -1 -12  -5 5306.31 1466.24  14
   1  12   5 6098.25 1417.07   3
  -1  12  -6 17232.1 1972.71  17
  -1  12  -6 18635.8 1949.15  16
   1  12   6 14948.8 2178.91   3
  -1 -12  -6 16187.6 2074.68  14
  -1 -12  -6 15436.2 2063.21  13
  -1  12  -7 1114.67 834.353  12
  -1  12  -7 788.166 850.819  16
  -1  12  -7 2175.87 823.638  17
  -1 -12  -7 2359.60 1119.77  14
  -1 -12  -7 1087.87 1111.76  13
  -1  12  -8 9792.42 1466.22  12
  -1  12  -8 8692.22 1543.16  17
  -1 -12  -8 8119.00 1456.55  14
  -1 -12  -8 6720.17 1568.68  13
  -1  12  -8 9283.59 1549.28  16
  -1  12  -9 803.810 808.598  12
  -1  12  -9 2588.50 902.124  16
  -1  12  -9 1985.88 965.036  17
  -1 -12  -9 1783.60 993.104  13
  -1  12 -10 1153.09 672.357  12
  -1 -12 -10-435.877 325.878  14
  -1  12 -10-219.280 633.479  17
  -1 -12 -10 109.347 915.780  13
  -1 -12 -11-70.2399 1285.41  10
  -1 -12 -11 1385.73 824.967  13
  -1  12 -11 1652.66 690.870  17
  -1  12 -11 1852.45 502.501  12
   1 -13 -12 1587.15 551.075  13
   1  13 -12 607.099 398.899  12
   1  13 -11 431.917 532.672  12
   1 -13 -11 969.661 858.453  13
   1  13 -10 793.575 493.374  15
   1 -13 -10 1026.34 835.083  13
   1  13 -10 592.771 746.309  12
   1  13  -9 173.905 618.306  15
   1 -13  -9 614.198 510.545   8
   1 -13  -9 2169.28 850.596  14
   1 -13  -9 670.609 942.301  13
   1  13  -9-296.680 746.761  12
   1  13  -8-334.387 636.980  12
   1 -13  -8 642.106 712.063   8
   1  13  -8 379.660 712.203  15
   1  13  -7-1148.89 704.020  15
   1 -13  -7 159.837 524.019   8
   1 -13  -6-287.566 732.252   8
   1  13  -6 18.8768 631.914  15
  -1 -13   6-415.226 1255.20  19
   1 -13  -6 3.92025 430.684   1
  -1 -13   5 2812.59 1390.57  19
   1 -13  -5 1367.01 730.235   1
   1 -13  -5 2475.89 954.710   8
   1  13  -5 3020.09 896.177  15
   1  13  -4-959.259 624.243  15
  -1 -13   4 365.107 952.542  19
   1 -13  -4-270.597 486.977   1
   1 -13  -4 1537.24 783.803   8
   1 -13  -3-88.0971 356.870   1
  -1 -13   3 501.072 834.412  19
  -1 -13   2 467.215 770.627  19
   1  13  -2 514.649 710.355   3
   1 -13  -2-257.555 405.153   1
  -1 -13   1 735.025 742.222  19
   1 -13  -1 75.8270 437.927   1
   1  13  -1 123.524 682.754   3
  -1 -13   0-136.887 548.189  19
   1 -13   0-6.20322 285.961   1
   1  13   0-917.423 686.571   3
  -1 -13  -1-218.427 584.387  19
   1 -13   1 769.869 639.575  19
   1 -13   1 536.304 514.710   1
   1  13   1-179.947 693.021   3
  -1  13  -1-2.49747 554.932   2
  -1  13  -2 1453.52 610.053   2
  -1 -13  -2 596.867 680.183   1
   1 -13   2 259.590 713.860  19
   1  13   2 16.7579 683.942   3
   1 -13   3 7223.36 1414.56  19
  -1  13  -3 6412.28 997.533   2
  -1 -13  -3 5970.28 1238.88   1
   1  13   3 5759.02 1166.17   3
  -1  13  -4 17043.1 1769.67   2
   1 -13   4 16492.4 2022.64  19
  -1 -13  -4 18156.7 1878.29   1
  -1  13  -4 16375.6 1916.34  17
   1  13   4 16377.5 1854.03   3
  -1 -13  -4 10878.2 1858.31  14
  -1  13  -5-2163.65 968.243  17
   1  13   5-244.598 689.263   3
  -1 -13  -5 264.404 1021.16  14
  -1 -13  -5-182.432 856.014  13
  -1 -13  -6 3119.30 1399.01  14
  -1  13  -6 4955.13 1612.58  17
  -1  13  -6 6723.36 1148.93  16
  -1 -13  -6 5650.05 1321.43  13
   1  13   6 3970.64 1183.87   3
  -1  13  -7 7348.54 1390.20  12
  -1  13  -7 5775.74 1246.57  16
  -1  13  -7 5623.92 1289.68  17
  -1 -13  -7 7381.92 1591.31  14
  -1 -13  -7 5103.81 1362.13  13
  -1  13  -8 786.585 690.436  17
  -1  13  -8 748.023 902.160  12
  -1 -13  -8 2061.12 1016.32  14
  -1  13  -8 758.167 767.055  16
  -1 -13  -8 551.950 905.513  13
  -1  13  -9 516.149 560.393  12
  -1  13  -9 38.7174 646.973  17
  -1  13  -9-224.005 761.018  16
  -1 -13  -9-100.558 1013.08  14
  -1 -13  -9 683.775 1089.40  13
  -1  13 -10 942.526 557.848  12
  -1  13 -10 377.327 700.756  17
  -1 -13 -10 1073.19 690.001  14
  -1 -13 -10 669.499 927.114  13
  -1 -13 -11 377.698 1054.76  10
  -1  13 -11 1229.10 525.623  17
  -1  13 -11-572.662 401.246  12
   1  14 -11 579.977 513.841  12
   1 -14 -11 1462.64 742.123  13
   1  14 -10 123.487 558.106  12
   1 -14 -10-1607.37 715.406  14
   1 -14 -10-99.2723 839.814  13
   1  14  -9-207.008 767.208  12
   1  14  -9-52.4938 393.800  15
   1 -14  -9-481.335 722.267   8
   1 -14  -9 1064.21 1160.80  14
   1 -14  -9-938.331 1021.72  13
   1  14  -8 943.947 903.899  12
   1  14  -8-1566.61 819.317  15
   1 -14  -8-280.652 700.461   8
   1 -14  -8-1372.22 941.172  13
   1 -14  -7 6533.13 1284.43  13
   1  14  -7 6582.64 1289.34  15
   1 -14  -7 3683.73 957.526   8
   1 -14  -6 774.328 822.028   8
   1  14  -6 411.159 571.140  15
   1  14  -5 2573.43 966.118  15
   1 -14  -5 1261.04 567.903   1
   1 -14  -5 1624.29 955.832   8
  -1 -14   5 4381.36 1511.21  19
   1  14  -4-525.937 626.662  15
  -1 -14   4 700.377 1053.01  19
   1 -14  -4 536.155 522.794   1
   1 -14  -4-378.376 655.068   8
   1  14  -4 2.90329 617.282   7
   1 -14  -3 1432.89 535.362   1
   1  14  -3 1907.74 763.096  15
   1 -14  -3 891.404 893.099   8
  -1 -14   3 1962.55 1047.21  19
  -1 -14   2 1037.44 829.814  19
   1  14  -2 1407.19 732.518   3
   1 -14  -2 907.103 548.724   1
  -1 -14   1-340.965 630.739  19
   1  14  -1-32.3048 476.010   3
   1 -14  -1-153.722 433.951   1
   1 -14   0 1242.93 642.901   1
   1  14   0 1154.80 802.841   3
  -1 -14   0 1445.81 775.752  19
  -1 -14  -1 184.686 331.165  19
  -1  14  -1-457.209 461.794   2
   1 -14   1 174.110 354.634   1
   1  14   1 328.919 640.644   3
   1 -14   2 238.845 392.619  19
  -1 -14  -2 1399.96 637.926   1
  -1  14  -2 984.131 777.522   2
   1 -14   2 1754.22 805.689   1
  -1  14  -2 583.401 871.092  17
   1  14   2 118.023 749.179   3
   1 -14   3 3169.48 959.957  19
  -1  14  -3 2371.68 975.762  17
  -1 -14  -3 2680.15 1082.17  14
  -1 -14  -3 1995.47 838.389   1
   1  14   3 1677.58 784.100   3
  -1 -14  -4 606.998 383.062   1
   1 -14   4-111.970 310.709  19
  -1  14  -4-701.825 735.640  17
   1  14   4 806.058 799.894   3
  -1 -14  -4-982.887 1356.13  14
  -1  14  -5-302.882 682.068  17
  -1 -14  -5 2256.31 1127.90  14
   1  14   5 1815.24 1144.73   3
  -1 -14  -5 1895.64 1245.49  13
  -1 -14  -6 912.058 1130.85  13
  -1  14  -6 776.569 946.388  17
  -1 -14  -6 281.961 857.738  14
  -1  14  -7-1185.89 841.617  16
  -1  14  -7-928.932 862.527  17
  -1  14  -7 852.782 681.011  12
  -1 -14  -7 103.077 861.743  13
  -1 -14  -7-1402.60 1129.50  14
  -1  14  -8 3541.69 940.062  16
  -1  14  -8 1864.86 820.249  17
  -1 -14  -8 3467.36 1069.56  14
  -1  14  -8 1624.23 840.371  12
  -1 -14  -8-3.47929 933.117  13
  -1  14  -9-310.564 690.503  12
  -1  14  -9 1769.82 870.884  17
  -1  14  -9 470.938 721.576  16
  -1 -14  -9 1367.90 1073.22  14
  -1 -14  -9 995.404 1076.59  13
  -1 -14 -10 685.343 464.463  14
  -1  14 -10 982.641 725.722  17
  -1 -14 -11 198.933 914.217  10
  -1  14 -11 716.365 432.761  17
   1  15 -11 146.673 393.366  12
   1 -15 -11 1040.11 600.193  13
   1  15 -10-485.071 631.725  12
   1 -15 -10 246.253 597.522  13
   1 -15 -10 524.505 528.236  14
   1  15  -9 56.3615 710.433  12
   1  15  -9-494.479 593.676  15
   1 -15  -9 706.111 935.270  14
   1 -15  -9 287.414 756.328  13
   1  15  -8 166.661 613.981  12
   1  15  -8-186.542 655.701  15
   1 -15  -8 626.079 546.458   8
   1 -15  -8-822.293 657.644  13
   1  15  -7 1489.09 934.014  15
   1 -15  -7 189.667 593.940   8
   1 -15  -6 1155.65 686.477   8
   1  15  -6-735.960 717.716  15
  -1 -15   5 1996.82 874.686  19
   1  15  -5 2832.89 963.653  15
   1 -15  -5 4200.00 1090.26   1
   1 -15  -5 3231.90 931.302   8
  -1 -15   4 5177.61 1569.46  19
   1 -15  -4 1849.08 887.097   8
   1  15  -4 3892.57 975.473  15
   1 -15  -4 3774.47 1000.43   1
   1  15  -4 2330.99 851.030   7
  -1 -15   3 1053.33 919.627  19
   1 -15  -3-31.3966 285.719   1
   1  15  -3 822.695 652.758  15
   1 -15  -3 17.0455 775.611   8
  -1 -15   2 1113.60 861.807  19
   1  15  -2 2315.49 800.632  15
   1  15  -2 2686.80 884.479   3
   1 -15  -2 2087.57 1114.00   8
   1 -15  -2 4032.42 1005.28   1
  -1 -15   1-671.611 874.954  19
   1 -15  -1-56.4122 893.300   8
   1  15  -1 451.591 675.252  15
   1  15  -1 550.227 782.358   3
   1 -15  -1 194.263 514.071   1
  -1  15   0 1145.69 693.596   2
  -1 -15   0-8.97564 703.434  19
   1 -15   0 738.661 590.325   8
   1 -15   0 40.9159 489.017   1
   1  15   0 1058.53 608.715   3
   1 -15   1 2372.63 952.397   8
  -1  15  -1 759.617 624.259   2
  -1  15  -1-893.386 673.502  17
  -1 -15  -1 2731.62 873.682  19
   1 -15   1 1141.82 829.216   1
   1  15   1 165.980 598.369   3
   1 -15   2-823.250 804.232  19
  -1  15  -2 159.941 658.875  17
  -1 -15  -2-215.931 571.753   1
  -1  15  -2 1293.96 857.487  15
   1 -15   2 93.0895 1139.14   1
   1  15   2-965.571 782.896   3
  -1 -15  -3-229.727 303.997   1
  -1 -15  -3 1008.01 584.262   8
   1 -15   3-18.5642 785.601   1
   1 -15   3 773.368 709.653  19
  -1  15  -3 893.951 793.578  17
  -1 -15  -3-1518.51 965.887  14
   1  15   3 1130.93 783.031   3
  -1  15  -4 14069.7 1681.71  17
  -1 -15  -4 16739.4 1997.87   1
   1  15   4 12496.1 1750.88   3
  -1 -15  -4 10531.8 1809.63  14
  -1  15  -5 12302.2 1773.97  17
  -1 -15  -5 12018.3 1961.71  14
  -1 -15  -5 13581.1 1906.12  13
  -1  15  -6 1005.11 840.525  17
  -1 -15  -6 1187.46 990.835  13
  -1 -15  -6 1128.24 1200.62  14
  -1  15  -7 2200.02 1113.59  12
  -1  15  -7 1509.09 742.107  17
  -1 -15  -7 1697.14 1274.76  14
  -1 -15  -7 161.140 931.488  13
  -1  15  -8 815.938 581.428  12
  -1  15  -8 129.729 827.752  17
  -1 -15  -8 1378.66 1065.94  14
  -1 -15  -8 1120.80 1010.31  13
  -1  15  -9 389.520 577.167  12
  -1  15  -9 102.829 680.231  17
  -1 -15  -9 703.996 734.043  14
  -1 -15  -9 754.369 904.992  13
  -1  15 -10 955.178 434.118  12
  -1  15 -10 505.227 588.480  17
  -1 -15 -10-505.394 605.276  14
   1  16 -11 279.314 321.408  12
   1  16 -10-738.553 594.715  12
   1 -16 -10 362.094 526.033  13
   1 -16 -10 225.638 529.427  14
   1  16  -9 962.525 679.398  12
   1  16  -9 182.907 496.779  15
   1 -16  -9-1066.29 821.621  14
   1 -16  -9 712.840 635.705  13
   1 -16  -8-87.2302 558.716   8
   1  16  -8-238.486 734.005  15
   1  16  -8 781.975 792.535  12
   1 -16  -7 535.728 642.354   8
   1  16  -7 536.737 729.472  15
   1 -16  -6 3779.71 1105.26   8
   1  16  -6 2620.27 909.440  15
   1  16  -5 8224.09 1249.08  15
   1 -16  -5 4809.87 1167.40   8
  -1 -16   4 3964.71 1177.02  19
   1 -16  -4 2565.23 914.216   1
   1 -16  -4 2358.97 925.814   8
   1  16  -4 2215.17 958.357  15
   1  16  -4 5594.46 1043.60   7
   1  16  -3 5235.77 1176.89  15
  -1 -16   3 6018.41 1524.72  19
   1 -16  -3 4063.33 1018.19   1
   1 -16  -3 3362.69 928.306   8
   1  16  -3 5002.56 1109.26   7
   1 -16  -2 2907.65 929.966   1
   1  16  -2 1221.01 672.087  15
   1 -16  -2 803.624 703.708   8
   1 -16  -1-421.800 677.827   8
   1  16  -1 762.197 699.865  15
   1  16  -1 1124.12 935.560   3
  -1 -16   1 560.122 852.614  19
   1 -16  -1 1141.21 752.927   1
  -1 -16   0-552.216 798.016  19
   1 -16   0 786.301 738.390   8
   1 -16   0 650.845 658.969   1
   1  16   0 1493.34 1061.67   3
  -1  16  -1-276.064 777.581  17
   1 -16   1-612.060 716.781   8
   1 -16   1 625.798 712.953   1
  -1 -16  -1-431.976 348.243   1
   1  16   1-378.436 722.938   3
  -1  16  -2 593.694 682.467  15
  -1  16  -2-1813.83 1090.98  17
   1 -16   2 670.348 448.383   1
  -1 -16  -2 831.769 833.549   1
  -1 -16  -2-394.884 853.274  14
   1  16   2-371.873 710.409   3
  -1  16  -3-302.130 1203.04  17
  -1 -16  -3 1065.96 1179.31  14
   1  16   3-950.269 837.755   3
  -1 -16  -3-258.207 719.803   1
  -1  16  -4 1719.02 855.942  17
  -1 -16  -4-392.223 1101.58  14
  -1  16  -5 1610.27 984.678  17
  -1 -16  -5 1073.14 1004.65  14
  -1 -16  -6 2392.31 1010.05  13
  -1  16  -6 1981.23 983.217  17
  -1 -16  -6 1735.96 1288.58  14
  -1  16  -7 1527.87 751.848  12
  -1  16  -7 1890.10 937.877  17
  -1 -16  -7 2435.93 1127.53  14
  -1 -16  -7 1674.93 1076.98  13
  -1  16  -8-265.872 708.216  17
  -1  16  -8-821.355 688.220  12
  -1 -16  -8-1220.92 1032.51  14
  -1  16  -9 900.318 574.669  12
  -1 -16  -9 35.7158 765.199  14
  -1  16  -9 298.487 600.933  17
  -1  16 -10-77.7492 443.654  17
  -1 -16 -10-162.875 510.038  14
   1  17 -10 741.453 503.665  12
   1  17  -9 1822.65 668.837  12
   1 -17  -9 424.378 686.441  14
   1  17  -9 1682.67 557.178  15
   1  17  -8 681.428 656.275  12
   1 -17  -8 193.593 613.500   8
   1  17  -8 551.238 610.289  15
   1 -17  -8 604.146 923.380  14
   1 -17  -7 1433.58 692.805   8
   1  17  -7 2256.74 843.620  15
   1  17  -6-87.4393 673.379  15
   1 -17  -6-983.534 768.282   8
   1  17  -5 4580.51 1106.84  15
   1 -17  -5 3552.65 1058.54   8
   1 -17  -4 1281.82 734.050   8
   1  17  -4 1720.64 902.995  15
   1  17  -4 2449.33 1015.81   7
   1  17  -3 20402.7 1916.32  15
   1 -17  -3 16583.5 1886.93   8
   1  17  -3 17243.7 1887.59   7
   1 -17  -2 3349.63 917.884   1
  -1 -17   2 3630.34 1194.54  19
   1  17  -2 2781.38 1027.49  15
   1 -17  -2 1775.53 877.613   8
   1 -17  -1 8817.59 1489.41   8
   1  17  -1 9624.91 1434.13  15
  -1 -17   1 10870.2 1849.90  19
   1  17  -1 8884.41 1605.52   3
   1 -17  -1 9587.80 1696.61   1
  -1 -17   0-771.320 771.652  19
   1 -17   0-287.583 696.894   8
   1  17   0 40.9199 753.119  15
   1  17   0 692.553 794.366   3
   1 -17   0 847.175 806.903   1
  -1 -17  -1-401.346 438.398   1
  -1  17  -1 24.1326 775.757  17
   1 -17   1-2196.52 954.048   8
   1 -17   1-405.217 705.665   1
   1  17   1 1636.41 951.136   3
  -1  17  -2 640.516 850.024  17
  -1  17  -2 645.387 647.879  15
  -1 -17  -2-67.7608 629.908   1
  -1 -17  -2-427.304 1483.57  14
  -1  17  -3 1154.90 875.610  17
  -1 -17  -3 569.288 1128.76  14
  -1  17  -4 3539.84 1147.04  17
  -1 -17  -4 3790.97 1259.41  14
  -1  17  -5 1559.74 798.015  17
  -1 -17  -5-313.249 1167.83  14
  -1 -17  -6 803.642 993.922  14
  -1  17  -6 1865.42 927.702  17
  -1  17  -7 410.832 712.439  12
  -1  17  -7 172.545 779.178  17
  -1 -17  -7 980.466 925.922  14
  -1  17  -8 475.144 660.273  17
  -1 -17  -8 832.418 968.359  14
  -1  17  -8 1132.99 812.682  12
  -1  17  -9-1437.69 533.234  12
  -1  17  -9-330.512 502.114  17
  -1 -17  -9-464.167 641.113  14
   1  18 -10 288.686 359.766  12
   1  18  -9-290.940 456.887  12
   1 -18  -9 766.163 715.069  14
   1  18  -8 786.580 589.761  15
   1  18  -8 796.534 661.535  12
   1 -18  -8 307.731 399.268   8
   1 -18  -8 1650.56 997.219  14
   1  18  -7-472.843 631.990  15
   1 -18  -7-64.2182 620.049   8
   1 -18  -6-459.141 608.248   8
   1  18  -6 1442.59 668.051  15
   1  18  -5 156.668 788.822  15
   1 -18  -5 46.0593 767.432   8
   1 -18  -4 2191.83 937.265   8
   1  18  -4 2528.30 913.240  15
   1  18  -4 850.380 867.979   7
   1 -18  -3 4158.55 1145.34   8
   1  18  -3 3161.65 1111.98  15
   1  18  -3 3037.83 1006.90   7
   1 -18  -2 656.261 745.566   8
   1  18  -2 22.2320 832.089  15
   1  18  -1 876.206 894.567  15
   1 -18  -1 445.497 908.282   8
  -1  18   0 3736.23 1288.31  17
   1  18   0 3942.73 1066.90  15
   1 -18   0 2517.64 1024.04   8
  -1  18  -1 2515.41 948.532  17
  -1  18  -1 169.938 724.350  15
   1  18   1 578.843 717.901  15
  -1  18  -2 350.836 911.228  17
  -1  18  -2 517.333 380.384  15
  -1  18  -3-73.7848 387.442  15
  -1  18  -3 96.9549 695.846  17
  -1 -18  -3-555.382 821.096  14
  -1  18  -4-1018.10 887.235  17
  -1 -18  -4-28.2920 1046.24  14
  -1  18  -5 5144.17 1121.47  17
  -1 -18  -5 2418.98 1242.19  14
  -1  18  -6 377.123 758.770  17
  -1 -18  -6-18.2603 989.501  14
  -1  18  -7 973.822 621.805  12
  -1 -18  -7-699.562 1014.98  14
  -1  18  -7 1688.27 793.096  17
  -1 -18  -8-608.084 894.132  14
  -1  18  -8-111.155 394.816  12
  -1  18  -8 241.833 488.747  17
  -1 -18  -9-257.392 471.489  14
  -1  18  -9 184.466 443.612  17
   1  19  -9 97.4108 490.472  12
   1 -19  -9-692.109 518.235  14
   1  19  -8 2191.27 720.920  12
   1 -19  -8 943.523 529.926   8
   1  19  -8 2009.82 574.855  15
   1 -19  -8 2444.77 880.094  14
   1 -19  -7 1425.26 555.241   8
   1  19  -7 591.013 566.320  15
   1 -19  -7 779.755 826.962  14
   1 -19  -6 2738.82 876.918   8
   1  19  -6 2132.14 872.705  15
   1 -19  -5 718.964 744.696   8
   1  19  -5 429.478 719.772  15
   1 -19  -4 2331.02 887.480   8
   1  19  -4 3056.50 989.850   7
   1  19  -4 1967.64 782.990  15
   1 -19  -3 780.461 717.764   8
   1  19  -3 68.5148 668.657  15
   1  19  -3-156.382 642.986   7
   1 -19  -2 4744.87 1200.02   8
   1  19  -2 5964.50 1212.24  15
   1  19  -2 8998.66 1422.76   7
   1  19  -1 870.131 803.999  15
  -1  19   1 1411.07 861.317  17
   1 -19  -1 1732.42 973.336   8
   1 -19   0 1306.54 998.285   8
  -1  19   0 2674.67 1133.36  17
   1  19   0 2447.58 929.447  15
  -1  19  -1 1282.61 626.764  15
   1  19   1 416.954 803.983  15
  -1  19  -1-682.492 821.167  17
  -1  19  -2 234.056 721.363  17
  -1  19  -2-481.193 587.383  15
  -1 -19  -2 70.2132 701.308  14
  -1  19  -3 388.139 801.178  15
  -1  19  -3 3245.97 849.846  17
  -1 -19  -3 1883.68 1228.90  14
  -1  19  -4 3012.89 958.043  17
  -1 -19  -4 3544.11 1349.24  14
  -1  19  -5 2103.68 870.112  17
  -1 -19  -5-574.915 938.566  14
  -1  19  -6-955.789 565.310  12
  -1  19  -6-391.412 509.197  17
  -1 -19  -6 286.937 932.992  14
  -1  19  -7 312.461 568.430  12
  -1  19  -7-410.391 711.841  17
  -1 -19  -7-202.022 783.991  14
  -1  19  -8-106.662 500.076  17
  -1 -19  -8 760.131 810.817  14
   1  20  -8 808.810 572.389  12
   1  20  -8 783.812 397.242  15
   1 -20  -8 1832.64 793.612  14
   1 -20  -7-770.047 448.976   8
   1  20  -7-160.139 537.649  12
   1  20  -7 285.874 563.166  15
   1 -20  -7-1030.86 878.212  14
   1 -20  -6 2095.99 707.778   8
   1  20  -6 2173.92 777.550  15
   1 -20  -5 822.376 603.462   8
   1  20  -5-585.957 667.641  15
   1 -20  -4 1924.85 998.732   8
   1  20  -4 2976.03 973.812  15
   1  20  -4 4166.34 934.148   7
   1  20  -3 638.024 809.900  15
   1 -20  -3 612.067 822.338   8
   1  20  -3 548.860 690.313   7
   1 -20  -2 2483.79 927.494   8
   1  20  -2 2677.10 1042.51  15
   1  20  -2 2889.15 1000.70   7
  -1  20   1 2176.31 965.415  17
   1 -20  -1 233.184 691.331   8
   1  20  -1 482.982 902.373  15
  -1  20   0-368.570 935.222  17
   1  20   0 373.131 752.189  15
  -1  20   0 714.385 594.542  15
   1  20   1-325.157 745.924  15
  -1  20  -1-350.516 583.653  15
  -1  20  -1 263.934 729.047  17
   1  20   2 696.473 698.409  15
  -1  20  -2 654.739 777.279  17
  -1  20  -2 1261.94 655.243  15
  -1 -20  -2 1953.06 995.226  14
  -1  20  -3 898.382 812.544  17
  -1  20  -3 909.828 722.207  15
   1  20   3-917.456 645.673  15
  -1 -20  -3 69.7489 944.919  14
   1  20   4 481.533 646.872  15
  -1  20  -4 1569.48 761.360  17
  -1 -20  -4 264.192 1195.87  14
  -1  20  -5 521.412 666.459  17
   1  20   5 95.3544 637.059  15
  -1 -20  -5-1025.11 1116.02  14
   1  20   6-612.988 583.278  15
  -1  20  -6 48.2078 583.605  17
  -1 -20  -6 227.589 973.976  14
  -1  20  -6 1167.34 527.157  12
  -1  20  -7 1138.01 513.063  12
  -1  20  -7 700.756 533.362  17
  -1 -20  -7 1262.84 900.547  14
  -1 -20  -8 62.4585 384.579  14
  -1  20  -8-302.598 343.672  17
   1  21  -8 905.074 415.713  12
   1 -21  -8 351.466 456.833  14
   1  21  -7 306.412 458.049  12
   1  21  -7 208.790 470.289  15
   1 -21  -7-473.997 684.029  14
   1 -21  -6 412.672 589.644   8
   1  21  -6 1159.71 564.994  15
   1 -21  -6 1338.09 986.430  14
   1 -21  -5-42.9126 476.346   8
   1  21  -5-45.8902 590.532  15
   1  21  -4-398.046 771.212  15
   1 -21  -4-58.0674 611.529   8
   1  21  -4-796.208 635.624   7
   1 -21  -3-569.849 640.132   8
   1  21  -3 401.452 650.453  15
   1  21  -3-288.188 614.496   7
  -1  21   2 559.497 910.265  17
   1  21  -2 467.892 671.010  15
   1 -21  -2 1452.66 827.989   8
   1  21  -2 135.452 699.038   7
   1  21  -1 1256.56 821.228  15
   1  21  -1 2287.61 744.191   7
  -1  21   0-185.159 785.441  17
   1  21   0 982.691 770.570  15
  -1  21   0 241.922 594.372  15
  -1  21  -1-89.1298 728.170  17
  -1  21  -1-52.4517 618.869  15
   1  21   1 61.0768 671.751  15
  -1  21  -2 141.020 495.059  15
   1  21   2 502.000 743.393  15
   1  21   3 669.293 666.359  15
  -1  21  -3-53.3505 629.780  17
  -1  21  -4-319.677 717.658  17
   1  21   4 581.613 745.629  15
  -1 -21  -4 1418.13 1154.03  14
   1  21   5 770.294 559.724  15
  -1  21  -5 469.074 644.308  17
  -1 -21  -5-165.119 1068.76  14
  -1  21  -6 293.573 545.971  17
  -1 -21  -6-472.579 846.302  14
  -1  21  -6 151.751 305.142  12
  -1 -21  -7 674.578 674.415  14
  -1  21  -7 868.943 555.795  17
   1  22  -7 29.7442 406.450  12
   1 -22  -7-793.170 595.691  14
  -1  22   6 705.598 666.534  17
   1  22  -6-153.325 474.304  15
   1 -22  -6-327.606 873.807  14
  -1  22   5-223.256 720.304  17
   1  22  -5 474.062 505.102  15
   1 -22  -5 45.4941 771.143  14
  -1  22   4 1390.22 821.665  17
   1  22  -4 390.646 641.341  15
  -1  22   3 490.014 888.597  17
   1  22  -3 194.644 588.426  15
   1  22  -3-34.1741 555.114   7
  -1  22   2 1379.79 832.851  17
   1  22  -2 986.751 793.611  15
   1  22  -2 1611.96 855.297   7
  -1  22   1-113.722 693.827  17
   1  22  -1-319.302 818.571  15
  -1  22   1 632.157 592.610  15
   1  22  -1 442.947 612.678   7
  -1  22   0-606.905 818.415  17
   1  22   0 776.469 728.436  15
  -1  22   0 382.948 624.574  15
   1  22   0 1743.94 722.398   7
  -1  22  -1-258.057 663.824  15
   1  22   1-354.591 647.408  15
  -1  22  -1 1039.31 813.247  17
  -1  22  -2 529.153 652.669  17
   1  22   2 644.721 657.149  15
  -1  22  -2 1016.32 719.995  15
   1  22   3-1021.87 697.218  15
  -1  22  -3 269.409 725.799  17
  -1 -22  -3-64.2029 1150.55  14
  -1  22  -4 1001.87 773.507  17
   1  22   4 334.258 572.056  15
  -1 -22  -4 1303.28 967.882  14
  -1 -22  -5 1267.67 932.205  14
  -1  22  -5 30.7189 573.707  17
   1  22   5-293.610 528.923  15
  -1  22  -5 1537.76 536.824  12
  -1  22  -6 310.594 451.220  17
  -1 -22  -6-183.944 824.845  14
   1  22   6-1665.45 550.874   7
   1  23  -6-180.990 488.464  12
  -1  23   6-18.5113 345.941  15
   1 -23  -6 355.040 646.380  14
   1  23  -5 315.147 500.521  15
  -1  23   5-791.275 531.678  17
   1 -23  -5 78.8570 854.927  14
   1  23  -4-316.605 601.787  15
  -1  23   4-134.557 529.833  15
   1 -23  -4-233.274 979.476  14
  -1  23   4 256.939 549.201  17
  -1  23   3 814.322 798.492  17
   1  23  -3 519.131 563.282  15
  -1  23   3 668.553 682.858  15
   1 -23  -3 641.183 734.652  14
   1  23  -3-1607.63 546.362   7
   1  23  -2 1616.54 704.110  15
  -1  23   2 201.554 557.909  15
  -1  23   2 344.441 692.448  17
   1  23  -2 258.738 573.275   7
  -1  23   1-1402.93 830.461  17
   1  23  -1-168.766 561.235  15
  -1  23   1-1014.80 601.407  15
   1  23  -1 190.887 688.151   7
  -1  23   0 1364.89 793.740  17
  -1  23   0 479.673 481.466  15
   1  23   0 78.0327 700.796  15
   1  23   0 853.338 673.171   7
  -1  23  -1 10.6262 473.150  15
   1  23   1 191.918 599.781  15
   1  23   1-125.023 557.439   7
  -1  23  -2-270.008 339.293  15
   1  23   2 740.825 626.686  15
  -1  23  -2 451.437 576.447  17
  -1  23  -3 356.818 589.487  17
   1  23   3 141.623 504.750  15
   1  23   4 44.6225 438.851  15
  -1  23  -4 570.157 529.228  17
  -1  23  -5 967.208 518.672  17
  -1 -23  -5 434.877 688.670  14
   1  23   5-72.8530 412.504   7
  -1  24   5 543.986 415.454  15
   1  24  -5-290.805 336.982  12
  -1  24   4 6.15671 594.552  17
  -1  24   4-330.702 491.132  15
   1  24  -4 184.821 480.040  15
  -1  24   3-65.6903 599.014  17
  -1  24   3-310.988 564.758  15
   1  24  -3 436.228 515.070  15
  -1  24   2-28.2353 564.897  17
   1  24  -2-245.001 578.144  15
  -1  24   2-16.1292 474.304  15
   1  24  -2 359.325 516.664   7
  -1  24   1 115.449 641.255  17
   1  24  -1 598.397 640.757  15
  -1  24   1-362.593 512.292  15
   1  24  -1-129.163 525.196   7
  -1  24   0-155.064 573.333  17
   1  24   0-96.6893 529.092  15
  -1  24   0 1001.64 579.024  15
   1  24   0 649.213 579.992   7
  -1  24  -1 32.2543 395.529  17
  -1  24  -1-605.002 410.671  15
   1  24   1 183.380 591.436  15
   1  24   1-1559.84 676.917   7
   1  24   2-45.1555 539.657  15
   1  24   2-19.5259 513.367   7
  -1  24  -3 961.498 442.215  17
   1  24   3 1157.51 490.459  15
   1  24   3-330.303 546.852   7
   1  24   4-425.985 388.657   7
   1  25  -3-170.249 378.444  15
  -1  25   3 943.011 412.900  15
  -1  25   2 276.046 445.628  15
   1  25  -2-670.737 537.847  15
   1  25  -1 431.965 603.866  15
   1  25  -1 1509.79 450.719   7
   1  25   0 916.693 509.093  15
  -1  25   0 318.679 339.496  15
   1  25   0-122.662 499.212   7
   1  25   1 508.574 482.007  15
   1  25   1 352.271 503.384   7
   1  25   2 526.669 398.504  15
   1  25   2 18.0325 411.991   7
   1  25   3 521.722 347.468   7
   2   0 -13 1321.06 405.412  13
   2   0 -13 20.5395 378.525  12
   2   0 -12-146.207 743.074  12
   2   0 -11-17.2650 723.846   8
   2   0 -11 366.534 750.285  12
   2   0 -10 25203.2 2295.99   8
   2   0 -10 22713.1 2151.19  12
   2   0  -9-1060.73 870.316   8
  -2   0   9-68.8723 1067.89  19
   2   0  -9 644.719 841.597  12
  -2   0   8 56924.7 3626.36  19
   2   0  -8 62243.9 3417.99   8
   2   0  -8 62416.3 3644.42   1
   2   0  -7-565.875 554.434   1
   2   0  -6 2940.30 858.180   1
   2   0  -5-130.008 479.892   1
   2   0  -4 50705.6 2356.43   1
   2   0  -3 278.179 392.409   1
   2   0  -2 49417.6 1899.29   1
   2   0  -1 151.136 305.503   1
   2   0  -1-109.338 446.555   4
  -2   0   0 34869.7 1169.58  19
   2   0   0 32497.2 1620.82   4
  -2   0   0 31153.0 1432.83   2
  -2   0  -1 16.3102 494.441  18
   2   0   1 323.712 439.190   4
  -2   0  -1 36.1992 420.695   2
  -2   0  -2 285.837 467.897   2
  -2   0  -2 537.108 498.694  18
   2   0   2 608.585 452.990   4
  -2   0  -3 157.141 442.689   2
   2   0   3 330.535 411.899   4
  -2   0  -4 88445.5 3272.11   2
   2   0   4 97275.2 2685.73   4
  -2   0  -5 151.209 486.581   2
  -2   0  -6 598.427 693.048   2
  -2   0  -7-3038.07 715.209  17
  -2   0  -7-2024.02 838.369  16
  -2   0  -7 164.277 1682.45  10
  -2   0  -7-9.48716 585.745  11
  -2   0  -7-489.500 556.565   2
  -2   0  -8 4609.39 1202.20  11
  -2   0  -8 5408.14 1051.56  17
  -2   0  -8 4174.07 1097.39  16
  -2   0  -8 3119.76 2428.89  10
  -2   0  -9-36.2884 1916.42  10
  -2   0  -9 730.449 870.688  16
  -2   0 -10-498.525 1902.68  10
  -2   0 -10-478.031 838.313   9
  -2   0 -11 890.834 1522.95  10
  -2   0 -11 599.235 783.760   9
  -2   0 -12 4256.78 860.015   9
   2  -1 -13 322.540 510.372  13
   2  -1 -13 904.360 538.485  12
   2   1 -13-119.109 510.576  12
   2  -1 -12-107.473 742.583  12
   2   1 -12-267.026 755.595  12
   2  -1 -11 1618.94 880.026   8
   2   1 -11 2096.94 907.788   8
   2  -1 -11 1023.56 845.138  12
   2   1 -11 1311.04 813.357  12
   2  -1 -10-2980.41 1182.19   8
   2   1 -10-913.803 1016.66   8
   2  -1 -10-425.180 1065.73  12
   2   1 -10-1389.38 968.251  12
  -2  -1   9-1222.46 1191.29  19
   2  -1  -9-1332.88 1032.62   8
   2   1  -9 1180.97 1039.55   8
   2  -1  -9 772.966 754.355  12
  -2   1   9-1089.96 1133.38  19
   2   1  -9-494.676 759.186  12
   2   1  -8 1669.72 977.850  12
   2  -1  -8 1316.79 871.472   1
  -2  -1   8 1111.48 1041.90  19
  -2   1   8-8.36502 933.697  19
   2  -1  -8 1330.46 980.818   8
   2  -1  -7 1364.34 672.262   1
  -2  -1   7 1482.76 930.055  19
   2   1  -7 2200.27 716.936   1
  -2  -1   6 43455.4 2738.18  19
   2  -1  -6 44133.9 2678.88   1
   2   1  -6 44996.9 2670.49   1
   2  -1  -5 6823.01 1027.43   1
   2   1  -5 7055.14 1049.56   1
   2   1  -4 1720.95 603.310   1
   2  -1  -4 3029.15 721.130   1
   2   1  -3 447.107 373.442   1
   2  -1  -3 654.414 433.521   1
   2   1  -2 5397.94 726.483   1
   2  -1  -2 5445.63 697.931   1
   2   1  -2 5891.54 799.956   4
   2  -1  -1 11335.8 836.646   1
   2   1  -1 11610.1 1045.70   4
  -2  -1   1 11239.5 867.188  19
  -2  -1   1 10827.9 814.467   2
  -2  -1   0 1648.33 399.503  19
  -2   1   0 2256.22 557.951   2
   2  -1   0 1410.81 315.031   1
   2  -1   0 1674.68 515.378   4
  -2  -1   0 1732.64 478.566   2
   2   1   0 1859.75 558.689   4
  -2  -1  -1 15499.9 1058.88   2
  -2  -1  -1 14948.4 1413.08  18
  -2   1  -1 14105.3 1364.14  18
   2  -1   1 15064.7 1117.40   4
   2   1   1 16829.3 1210.92   4
  -2   1  -1 15542.1 1162.33   2
  -2   1  -2 76464.3 2609.57   2
  -2  -1  -2 74570.4 3022.79  18
  -2   1  -2 69458.5 2912.69  18
  -2  -1  -2 78634.4 2534.45   2
   2  -1   2 79511.1 2456.41   4
   2   1   2 77528.2 2487.79   4
  -2  -1  -3 310.207 460.757   2
  -2   1  -3 525.072 476.189   2
   2  -1   3 445.946 453.916   4
   2   1   3 176.786 378.007   4
  -2   1  -4 14425.6 1412.25   2
  -2  -1  -4 15642.6 1430.37   2
   2   1   4 16766.7 1215.12   4
  -2   1  -5 90.2638 407.134   2
  -2  -1  -5 315.277 476.866   2
  -2   1  -6 130.633 579.246   2
  -2  -1  -6 577.431 477.692   2
  -2  -1  -7 789.245 689.212  11
  -2   1  -7 447.786 651.514  11
  -2   1  -7-1165.37 613.882  17
  -2  -1  -7 449.755 1646.24  10
  -2   1  -7-1803.33 882.857  16
  -2   1  -7 527.432 601.426   2
  -2   1  -7 1362.66 1959.15  10
  -2  -1  -7-694.372 579.394   2
  -2  -1  -7 1033.63 445.461  13
  -2  -1  -7 709.057 690.538  16
  -2  -1  -8 1018.55 2038.00  10
  -2  -1  -8 2454.94 1102.40  11
  -2   1  -8 898.060 2004.51  10
  -2   1  -8-27.4676 697.778  16
  -2  -1  -8 1624.93 863.945  16
  -2  -1  -8 1495.96 832.939  17
  -2   1  -8 2338.64 859.637  17
  -2   1  -8 1898.25 923.533  11
  -2  -1  -8 2029.68 1081.58  13
  -2   1  -9 4486.80 1101.82  17
  -2  -1  -9 2357.26 1888.20  10
  -2   1  -9 3117.36 990.007  16
  -2   1  -9 3118.08 2157.30  10
  -2  -1  -9 2584.59 962.234  16
  -2  -1  -9 1818.64 789.393  13
  -2  -1  -9 3940.06 862.932  12
  -2   1 -10 117.670 729.155   9
  -2   1 -10 969.970 1943.28  10
  -2  -1 -10 162.302 1773.09  10
  -2  -1 -10 2031.70 975.574   9
  -2  -1 -10 1137.19 762.046  12
  -2   1 -11 260.760 837.830   9
  -2  -1 -11 2026.51 893.887   9
  -2   1 -11 711.676 1563.68  10
  -2  -1 -11 192.174 1595.28  10
  -2  -1 -12 741.680 755.926   9
  -2   1 -12 745.822 744.087   9
   2  -2 -13 201.896 453.450  13
   2   2 -13 206.105 522.472  12
   2  -2 -12-1007.74 746.093  12
   2   2 -12-977.945 767.492  12
   2   2 -11 4384.00 1044.70   8
   2  -2 -11 4129.25 1054.07   8
   2  -2 -11 2122.08 1010.37  12
   2   2 -11 3083.03 982.323  12
   2  -2 -10 4945.78 1386.07   8
   2   2 -10 4962.68 1420.04   8
   2  -2 -10 6731.00 1286.57  12
   2   2 -10 4272.91 1187.85  12
   2   2  -9 2408.71 1085.60  12
  -2   2   9 1780.20 1199.84  19
   2  -2  -9 1171.89 637.260   1
  -2  -2   9 2246.74 1090.27  19
   2  -2  -9 1080.62 906.305   8
   2   2  -9-154.862 902.380   8
   2  -2  -9 1882.59 986.870  12
   2   2  -8 5895.08 1193.31  12
   2  -2  -8 3017.43 1002.17   1
   2   2  -8 4495.75 998.941  15
  -2  -2   8 3086.25 1121.55  19
   2  -2  -8 2169.99 988.135   8
   2   2  -8 5176.57 1070.31   6
  -2  -2   7 3503.60 1023.88  19
   2  -2  -7 3915.09 920.296   1
  -2  -2   6 1729.13 824.278  19
   2  -2  -6 1094.25 656.059   1
  -2  -2   5 25959.1 1935.91  19
   2  -2  -5 26852.3 1917.46   1
   2   2  -5 27161.7 1943.60   1
  -2  -2   4 6827.44 1001.62  19
   2  -2  -4 6837.61 960.302   1
   2   2  -4 6707.25 935.111   1
  -2  -2   3 19173.9 1389.64  19
   2   2  -3 21013.5 1434.96   1
   2  -2  -3 20736.8 1389.18   1
   2   2  -3 19440.8 1346.66   4
  -2  -2   2 36.0002 347.544  19
   2  -2  -2 477.876 367.593   1
   2   2  -2 95.4058 421.194   4
  -2  -2   1 8537.20 811.072  19
   2   2  -1 7848.24 882.139   4
   2  -2  -1 9012.50 750.487   1
  -2  -2   1 8517.22 668.762   2
  -2  -2   0 1866.19 419.488  19
  -2   2   0 1863.03 730.053  18
  -2   2   0 1459.79 533.606   2
   2  -2   0 1407.34 327.653   1
   2   2   0 1131.70 495.291   4
  -2  -2   0 1166.30 635.159  18
  -2  -2   0 1469.67 405.774   2
  -2  -2  -1 11329.5 912.109   2
   2   2   1 11111.3 1023.41   4
  -2   2  -1 10338.0 1221.19  18
  -2  -2  -1 11015.4 1258.37  18
  -2   2  -1 10578.9 1040.10   2
  -2   2  -2 3798.76 686.507   2
  -2   2  -2 3359.02 786.798  18
  -2  -2  -2 3926.53 848.477  18
  -2  -2  -2 3447.14 643.907   2
   2   2   3 210.497 367.815   4
  -2   2  -3 312.523 545.248   2
  -2  -2  -3 357.434 521.326   2
  -2   2  -4 12708.0 1355.54   2
  -2  -2  -4 11489.7 1223.11   2
   2   2   4 13263.3 1170.31   4
  -2   2  -5 5863.90 1037.67   2
  -2  -2  -5 4665.63 975.505   2
  -2   2  -6 937.261 783.087   2
  -2  -2  -6-272.966 531.895   2
  -2  -2  -7 1063.53 887.400  11
  -2   2  -7-116.292 737.879  11
  -2   2  -7-302.417 517.287  17
  -2   2  -7 631.041 1714.30  10
  -2   2  -7-834.792 790.856  16
  -2   2  -7 510.365 662.975   2
  -2  -2  -7 1489.87 792.184   2
  -2  -2  -7 1936.33 929.087  13
  -2   2  -8 469.620 679.358  11
  -2  -2  -8 1932.07 1826.31  10
  -2   2  -8-739.008 815.391  16
  -2  -2  -8 318.999 664.639  16
  -2   2  -8 947.698 1912.53  10
  -2   2  -8-2457.52 882.246  17
  -2  -2  -8 577.088 843.205  11
  -2  -2  -8 109.360 565.196  13
  -2   2  -9 1180.17 850.388  17
  -2   2  -9 555.478 1901.94  10
  -2  -2  -9 808.070 1957.65  10
  -2   2  -9 916.981 720.043  16
  -2  -2  -9 1226.72 902.750  13
  -2  -2  -9 343.439 512.853  12
  -2   2 -10 1090.08 1702.83  10
  -2  -2 -10 99.6663 929.818   9
  -2   2 -10 320.068 840.880   9
  -2  -2 -10 880.276 1582.61  10
  -2  -2 -10 147.420 724.183  12
  -2  -2 -11-104.288 829.585   9
  -2  -2 -11 407.759 1532.65  10
  -2   2 -11 320.768 791.286   9
  -2  -2 -12 1812.63 784.569   9
  -2   2 -12 446.163 660.191   9
   2  -3 -13-362.545 323.503  13
   2   3 -13 684.669 575.764  12
   2  -3 -12 418.877 712.022  12
   2   3 -12 638.449 739.747  12
   2  -3 -11 1161.92 681.648   8
   2   3 -11 531.805 698.056   8
   2  -3 -11 1108.36 933.900  12
   2   3 -11 1568.44 831.373  12
   2   3 -10 805.798 697.953  12
   2  -3 -10 1438.78 696.362   8
   2   3 -10 39.8205 772.923   8
   2  -3 -10 286.307 908.632  12
   2   3  -9 3295.93 1165.74  12
   2  -3  -9 5396.70 1196.42   8
   2  -3  -9 2664.95 1054.49  12
   2   3  -8-120.846 176.671  12
  -2  -3   8 146.184 913.560  19
   2   3  -8 528.788 543.507  15
   2  -3  -8-560.397 529.628   1
   2  -3  -8 223.216 730.903   8
   2   3  -8 338.871 651.563   6
  -2  -3   7 1241.50 741.968  19
   2  -3  -7 1126.59 557.008   1
  -2  -3   6 55.2006 574.627  19
   2  -3  -6 306.722 468.797   1
  -2  -3   5 15452.6 1517.79  19
   2  -3  -5 15569.2 1497.34   1
   2  -3  -4 3952.07 749.461   1
  -2  -3   4 3166.99 809.938  19
  -2  -3   3 34037.2 1831.90  19
   2  -3  -3 36169.8 1845.32   1
   2   3  -3 37158.1 1827.00   4
  -2  -3   2 2504.39 599.735  19
   2   3  -2 2327.12 607.126   4
  -2  -3   2 2632.29 372.054   2
   2  -3  -2 2823.61 546.536   1
   2  -3  -1 11965.6 874.873   1
  -2  -3   1 12509.2 1000.35  19
   2   3  -1 11993.8 1085.87   4
  -2  -3   1 12757.0 721.520   2
  -2  -3   0 6486.89 621.296   2
  -2  -3   0 6242.45 1034.67  18
   2  -3   0 6997.92 594.369   1
  -2  -3   0 6490.67 725.192  19
  -2   3   0 5880.75 1012.73  18
  -2  -3  -1 25376.0 1277.40   2
  -2  -3  -1 24393.8 1787.18  18
  -2   3  -1 22462.4 1671.23  18
  -2   3  -1 23646.6 1489.66   2
  -2   3  -2 1007.68 516.370   2
  -2  -3  -2 587.145 511.918  18
  -2   3  -2 260.047 479.687  18
  -2  -3  -2 1013.78 526.778   2
  -2   3  -3 6482.25 999.702   2
  -2  -3  -3 5762.79 874.744   2
  -2   3  -4 8386.51 1138.18   2
  -2  -3  -4 8915.73 1169.38   2
  -2   3  -5 129.686 525.502   2
  -2  -3  -5 231.441 456.073   2
  -2   3  -6-101.982 380.314   2
  -2  -3  -6-704.551 561.489   2
  -2   3  -7-2351.43 1951.76  10
  -2  -3  -7 200.129 732.326  11
  -2   3  -7 882.951 775.942  11
  -2   3  -7-1779.30 889.063  17
  -2  -3  -7 599.191 545.457  16
  -2   3  -7-137.102 630.997   2
  -2   3  -7-134.417 845.904  16
  -2  -3  -7 2937.72 1118.94  13
  -2  -3  -7 775.926 790.679   2
  -2  -3  -8 2547.17 865.858  11
  -2   3  -8 1622.81 870.512  11
  -2   3  -8-1970.09 1629.20  10
  -2  -3  -8 2061.94 940.352  16
  -2   3  -8 1395.60 689.150  16
  -2  -3  -8 494.086 990.086  13
  -2   3  -8 2281.96 1017.52  17
  -2  -3  -8 1731.63 1761.08  10
  -2  -3  -8 1233.18 987.347  12
  -2   3  -9 54.2792 1822.48  10
  -2  -3  -9 457.615 1825.78  10
  -2   3  -9 1038.15 890.119  16
  -2   3  -9-1072.82 747.772  17
  -2  -3  -9-192.948 991.944  13
  -2  -3  -9 1192.77 588.895  12
  -2   3 -10 3282.07 1782.14  10
  -2  -3 -10 3642.42 1906.07  10
  -2   3 -10 3894.84 1049.31  16
  -2   3 -10 3339.76 1068.92   9
  -2  -3 -10 3870.72 1201.33   9
  -2  -3 -10 3544.35 965.430  12
  -2  -3 -11 80.8746 1583.57  10
  -2  -3 -11 77.6703 764.312   9
  -2   3 -11-429.303 806.107   9
  -2  -3 -12 227.413 1260.27  10
  -2  -3 -12 633.573 712.503   9
  -2   3 -12-13.6417 652.407   9
   2  -4 -13 527.753 479.315  13
   2   4 -13-344.335 498.951  12
   2  -4 -12-477.522 691.959  12
   2   4 -12 746.594 620.395  12
   2  -4 -11 397.558 669.000   8
   2   4 -11-111.101 321.979   8
   2  -4 -11-434.932 933.567  12
   2   4 -11-205.770 774.056  12
   2   4 -10 182.703 662.802  12
   2  -4 -10 1670.26 754.714   8
   2   4 -10-447.504 741.577   8
   2  -4 -10-373.045 877.323  12
   2   4  -9 2485.12 985.748  12
   2  -4  -9 2221.36 946.233   8
   2  -4  -9 556.093 637.778  12
   2   4  -8 5531.75 987.431  12
   2  -4  -8 3470.26 968.826   1
   2   4  -8 3535.80 986.741  15
  -2  -4   8 2753.91 1030.76  19
   2  -4  -8 2941.68 1207.81   8
   2   4  -8 1979.79 948.597   6
  -2  -4   7 2553.44 1118.13  19
   2  -4  -7 2474.72 884.436   1
  -2  -4   6 858.497 746.459  19
   2  -4  -6 1443.88 535.657   1
  -2  -4   5 11923.6 1421.90  19
   2  -4  -5 13891.3 1481.78   1
   2  -4  -4 3392.85 731.711   1
  -2  -4   4 2780.99 742.368  19
   2   4  -4 3051.65 621.096   4
  -2  -4   3 10760.5 1150.90  19
   2   4  -3 11692.4 1073.77   4
   2  -4  -3 11480.4 1125.29   1
  -2  -4   2 183.012 391.893  19
   2   4  -2 275.177 442.610   4
   2  -4  -2 416.988 376.796   1
  -2  -4   1 39757.6 1846.43  19
   2  -4  -1 37781.3 1581.44   1
   2  -4   0 22450.9 1098.10   1
  -2  -4   0 22730.7 1382.95  19
  -2  -4   0 22434.1 967.650   2
  -2  -4   0 22351.8 1753.21  18
  -2   4   0 19445.8 1617.94  18
  -2  -4  -1 28206.4 1269.32  19
  -2  -4  -1 25029.6 1787.98  18
  -2   4  -1 23421.6 1683.91  18
  -2  -4  -1 26539.2 1273.49   2
  -2   4  -1 25348.3 1610.12   2
  -2  -4  -2 18335.4 1251.24   2
  -2   4  -2 17063.6 1401.31   2
  -2   4  -3 28460.5 1862.82   2
  -2  -4  -3 28172.2 1720.14   2
  -2   4  -4-121.519 444.868   2
  -2  -4  -4-306.624 460.804   2
  -2   4  -5 3195.76 843.020   2
  -2  -4  -5 2170.14 789.794   2
  -2   4  -6 1619.84 1648.95  10
  -2   4  -6 1113.17 620.057  16
  -2   4  -6 1863.23 814.714   2
  -2  -4  -6 1414.34 567.517   2
  -2  -4  -7 1107.80 728.655  11
  -2   4  -7 1679.50 696.515  17
  -2   4  -7-60.4480 561.243  16
  -2   4  -7-96.6166 820.422  11
  -2   4  -7 1546.76 1795.64  10
  -2   4  -7 415.706 453.890   2
  -2  -4  -7-493.252 879.660  14
  -2  -4  -7 1554.49 763.994   2
  -2  -4  -7-1081.88 1176.89  13
  -2   4  -8 512.820 875.534  11
  -2  -4  -8 2358.72 1061.61  11
  -2   4  -8-1107.05 722.720  17
  -2   4  -8 221.554 1768.38  10
  -2   4  -8-714.978 910.748  16
  -2  -4  -8 1131.43 1145.66  13
  -2  -4  -8-90.9002 807.172  12
  -2   4  -9 1075.43 1864.18  10
  -2   4  -9 3.96807 721.312  16
  -2   4  -9 389.239 584.780  17
  -2  -4  -9 997.394 1749.57  10
  -2  -4  -9 611.260 935.916  13
  -2  -4  -9 511.983 736.914  12
  -2  -4 -10 3054.07 1804.66  10
  -2   4 -10 4388.45 913.443  17
  -2   4 -10 1725.20 1012.68   9
  -2   4 -10 1885.40 1029.57  16
  -2  -4 -10 3621.26 1007.45  12
  -2  -4 -10 3193.28 1055.82   9
  -2   4 -11 496.498 788.346   9
  -2  -4 -11-480.384 730.516   9
  -2  -4 -11-54.9121 1445.10  10
  -2  -4 -12 1338.49 1181.90  10
  -2  -4 -12 2332.11 717.623   9
  -2   4 -12 1581.72 719.209   9
   2  -5 -13-372.908 515.222  13
   2   5 -13 263.335 486.973  12
   2  -5 -12 1641.56 856.655  12
   2   5 -12 655.339 684.201  12
   2  -5 -11-1251.27 658.497   8
   2   5 -11 1684.54 636.045   8
   2  -5 -11 593.042 977.781  12
   2   5 -11 246.736 878.263  12
   2   5 -10 7289.06 1443.52  12
   2  -5 -10 7235.92 1267.51   8
   2   5 -10 8459.19 1417.34   8
   2  -5 -10 6736.12 1395.01  12
   2   5  -9 1930.36 679.073  12
   2   5  -9 1644.32 769.094  15
   2  -5  -9-1433.05 814.806   8
   2  -5  -9-2074.01 1236.18  12
   2  -5  -8 1154.51 905.639   1
   2   5  -8 1807.72 948.372  12
   2   5  -8 1051.57 746.280  15
   2  -5  -8 215.723 666.419   8
  -2  -5   8 537.004 956.304  19
   2   5  -8 516.615 749.203   6
   2   5  -7 9444.33 1483.66  15
   2  -5  -7 6136.09 1253.43   8
  -2  -5   7 7753.88 1520.29  19
   2  -5  -7 8527.12 1359.70   1
  -2  -5   6-440.991 573.854  19
   2  -5  -6 484.668 444.817   1
  -2  -5   5-257.097 556.187  19
   2  -5  -5-311.324 529.085   1
  -2  -5   4 2832.33 794.840  19
   2   5  -4 2993.47 661.138   4
   2  -5  -4 2337.05 692.027   1
  -2  -5   3 1902.13 652.096  19
   2   5  -3 2146.28 604.250   4
   2  -5  -3 2522.95 668.754   1
  -2  -5   2 42193.0 2128.64  19
   2  -5  -2 43706.3 1965.87   1
   2   5  -2 39745.7 1931.87   4
   2  -5  -1 14817.6 1054.24   1
  -2  -5   1 15103.1 1286.93  19
  -2  -5   0 55566.0 2277.25  19
  -2   5   0 52329.7 2530.80  18
   2  -5   0 53955.1 1788.22   1
  -2  -5   0 52093.8 2612.78  18
  -2  -5  -1 26088.1 1423.78  19
  -2  -5  -1 26547.9 1271.44   2
  -2   5  -1 20938.5 1602.15  18
  -2  -5  -1 24417.0 1783.13  18
  -2   5  -1 21329.8 1539.23   2
  -2  -5  -2 27117.6 1512.85   2
  -2   5  -2 24573.9 1702.99   2
  -2   5  -3 111.411 538.576   2
  -2  -5  -3-352.516 345.194   2
  -2   5  -4 9056.67 1242.85   2
  -2  -5  -4 9632.46 1192.11   2
  -2   5  -5 5244.11 1094.21   2
  -2  -5  -5 5901.45 1080.04   2
  -2  -5  -6-539.163 697.251  11
  -2   5  -6 373.807 693.412  11
  -2   5  -6 539.507 524.568  16
  -2   5  -6 1482.69 1504.53  10
  -2   5  -6 413.781 616.783   2
  -2   5  -6 1240.42 478.201  17
  -2  -5  -6-2046.23 1085.48  14
  -2  -5  -6 1356.44 1019.09  13
  -2  -5  -6-871.806 683.674   2
  -2   5  -7 204.489 893.479  11
  -2   5  -7 1288.71 861.362  17
  -2   5  -7 1780.33 1856.88  10
  -2  -5  -7 1578.54 978.996  11
  -2   5  -7 1799.67 885.230  16
  -2   5  -7 1124.96 730.993   2
  -2  -5  -7-736.512 1197.32  14
  -2  -5  -7 2812.75 1004.82  13
  -2  -5  -7 1654.00 732.803   2
  -2   5  -8 5459.15 1404.94  16
  -2   5  -8 8001.75 1494.51  17
  -2   5  -8 5995.10 2245.08  10
  -2   5  -8 5291.15 1231.34  11
  -2  -5  -8 6991.46 1458.43  14
  -2  -5  -8 6709.83 1646.06  13
  -2  -5  -8 6847.12 1497.38  12
  -2   5  -9 1984.47 864.461  17
  -2  -5  -9 4949.41 1994.17  10
  -2   5  -9 2048.32 1123.95  16
  -2  -5  -9 2210.03 1257.37   9
  -2   5  -9 3140.22 1032.96   9
  -2  -5  -9 3008.17 989.936  13
  -2  -5  -9 2523.65 937.930  12
  -2   5 -10-234.799 684.755  17
  -2  -5 -10 76.4177 1822.92  10
  -2   5 -10 106.067 734.168  16
  -2  -5 -10-504.888 1003.21   9
  -2   5 -10 197.984 831.458   9
  -2  -5 -11-61.9867 1497.83  10
  -2  -5 -11 4.19258 796.091   9
  -2   5 -11 316.214 807.719   9
  -2  -5 -12 68.1349 1115.26  10
   2  -6 -13 439.313 463.727  13
   2  -6 -12 255.975 787.447  13
   2   6 -12 96.4741 584.554  12
   2  -6 -11 4194.78 865.303   8
   2   6 -11 3672.06 975.137   8
   2  -6 -11 3056.76 892.180  12
   2   6 -11 2509.51 974.509  12
   2   6 -10-272.961 784.556  12
   2  -6 -10 379.473 728.496   8
   2  -6 -10 586.837 922.316  12
   2   6  -9 597.119 688.176  12
   2   6  -9 763.786 800.347  15
   2  -6  -9 1283.56 889.798   8
   2  -6  -9 1020.10 1104.68  12
   2   6  -8 1603.13 730.455   6
   2   6  -8 2318.26 1088.63  12
  -2  -6   8 237.382 1042.54  19
   2   6  -8 1362.60 1075.79  15
   2  -6  -8 1352.25 878.410   8
   2  -6  -8 1714.28 815.525   1
   2   6  -7 916.863 694.364   6
   2   6  -7 598.552 699.178  12
  -2  -6   7 2886.92 890.412  19
   2  -6  -7 1188.37 702.220   1
   2   6  -7 213.429 645.179  15
   2  -6  -7 572.246 682.722   8
  -2  -6   6 1055.81 781.682  19
   2  -6  -6 1088.75 525.905   1
  -2  -6   5 286.812 638.638  19
   2  -6  -5 650.093 505.498   1
  -2  -6   4 8731.24 1238.44  19
   2   6  -4 10662.2 1106.11   4
   2  -6  -4 9044.47 1177.68   1
  -2  -6   3 29038.6 2015.59  19
   2  -6  -3 31401.4 1913.87   1
   2   6  -3 29120.0 1712.31   4
  -2  -6   2 7949.40 1152.10  19
   2  -6  -2 7552.79 927.115   1
   2  -6  -1 4899.97 707.165   1
  -2  -6   1 3149.65 783.968  19
  -2  -6   0 43375.5 2209.43  19
  -2  -6   0 42923.1 2343.46  18
   2  -6   0 40353.4 1679.60   1
  -2   6   0 37956.7 2105.44  18
  -2  -6  -1 6911.11 857.980  19
  -2  -6  -1 5549.17 976.355  18
  -2   6  -1 5205.98 905.012  18
   2  -6   1 6514.24 658.699   1
  -2   6  -1 5973.97 936.180   2
  -2  -6  -2 5514.41 794.177   2
  -2   6  -2 4345.79 896.073   2
  -2   6  -3 46585.0 2515.86   2
  -2  -6  -3 52627.5 2446.46   2
  -2   6  -4 1119.48 684.639   2
  -2  -6  -4 414.775 346.175   2
  -2   6  -5 9386.13 1363.32   2
  -2  -6  -5 10492.0 1506.04   2
  -2   6  -6 15245.7 1768.65   2
  -2   6  -6 16537.1 1708.17  11
  -2   6  -6 16272.9 1839.74  16
  -2  -6  -6 16655.5 1773.79   2
  -2  -6  -6 15877.3 1723.52  11
  -2   6  -6 17749.6 1862.24  17
  -2   6  -6 16123.2 2490.42  10
  -2  -6  -6 16995.4 2141.23  14
  -2  -6  -6 18493.9 2122.70  13
  -2   6  -7 1615.36 903.831  11
  -2  -6  -7 794.428 842.609  11
  -2   6  -7 887.073 2006.73  10
  -2   6  -7 1450.68 717.674   2
  -2   6  -7 1503.77 789.818  16
  -2   6  -7-253.604 816.965  17
  -2  -6  -7-366.099 1043.03  14
  -2  -6  -7 2654.75 1277.30  13
  -2  -6  -7-422.372 876.354   2
  -2  -6  -7 1773.06 988.787  12
  -2   6  -8 17904.5 2047.59  17
  -2   6  -8 17279.9 2043.00  16
  -2  -6  -8 21165.0 2298.39  14
  -2  -6  -8 19569.0 2334.85  13
  -2  -6  -8 19217.0 2039.16  12
  -2   6  -9 45.6756 577.448  17
  -2   6  -9 1203.48 938.180  16
  -2   6  -9-1365.07 973.474   9
  -2  -6  -9 1213.26 905.714  13
  -2  -6  -9-305.293 880.550   9
  -2   6 -10 1689.73 807.830  17
  -2  -6 -10 977.000 1615.16  10
  -2   6 -10 1512.58 841.609  16
  -2  -6 -10 1199.25 871.537   9
  -2   6 -10 1799.50 961.175   9
  -2  -6 -11-741.935 693.973   9
  -2   6 -11 301.284 814.727   9
  -2  -6 -11 539.769 1504.09  10
  -2  -6 -12 223.126 977.317  10
   2  -7 -13 45.3264 413.149  13
   2  -7 -12 216.961 634.894  13
   2   7 -12 362.581 501.088  12
   2   7 -11 600.966 625.247  12
   2  -7 -11-670.649 519.080   8
   2   7 -11-246.073 537.849   8
   2   7 -10 1912.71 845.690  12
   2  -7 -10 231.186 447.216   8
   2  -7 -10 604.907 757.707  12
   2   7  -9 1216.79 806.628  12
   2   7  -9 985.730 868.091  15
   2  -7  -9 148.560 754.998   8
   2  -7  -9 293.073 748.207  12
   2   7  -8 818.488 774.037   6
   2   7  -8 1871.33 1048.70  12
  -2  -7   8 625.281 1073.53  19
   2   7  -8 1009.58 778.917  15
   2  -7  -8 692.116 717.435   8
   2  -7  -8 710.947 580.052   1
   2   7  -7 2151.93 767.649   6
   2   7  -7 2191.33 1009.47  12
  -2  -7   7 1455.40 1062.49  19
   2  -7  -7 1901.51 871.115   8
   2  -7  -7 2722.06 812.526   1
   2   7  -7 181.623 818.702  15
   2  -7  -6 2226.82 857.486   1
  -2  -7   6 1317.22 995.876  19
  -2  -7   5 1644.91 834.253  19
   2  -7  -5 743.223 546.764   1
  -2  -7   4 550.560 644.128  19
   2   7  -4 303.943 474.452   4
   2  -7  -4-2.76676 423.370   1
  -2  -7   3 328.948 506.252  19
   2  -7  -3 292.716 314.388   1
   2   7  -3 59.8057 421.646   4
  -2  -7   2 109144. 3892.49  19
   2  -7  -2 113292. 3489.00   1
  -2  -7   1 115730. 3967.05  19
   2  -7  -1 119117. 3333.44   1
  -2  -7   0 18630.4 1591.03  19
   2  -7   0 19112.4 1305.73   1
  -2   7   0 18519.7 1525.31  18
  -2  -7   0 19667.2 1688.28  18
  -2  -7  -1-228.751 442.119  19
   2  -7   1-293.401 390.575   1
  -2   7  -1 266.618 610.402   2
  -2  -7  -1 529.563 594.751  18
  -2   7  -1-268.493 332.151  18
   2   7   2 15337.2 1465.89   3
  -2   7  -2 15615.9 1493.93   2
  -2   7  -3 673.357 620.028   2
   2   7   3 1241.46 619.673   3
  -2  -7  -3 426.502 486.502   2
  -2   7  -4 2904.54 852.226   2
  -2  -7  -4 2874.39 769.637   2
  -2   7  -5 633.583 744.862   2
  -2  -7  -5-88.1412 550.396   2
  -2   7  -6 42842.2 2913.96   2
  -2  -7  -6 40662.0 2630.86  11
  -2   7  -6 46665.3 2768.36  11
  -2   7  -6 44002.9 2825.69  17
  -2  -7  -6 42181.7 3096.51  14
  -2  -7  -6 41068.6 2881.26   2
  -2   7  -6 44871.6 2948.24  16
  -2  -7  -6 43390.0 3117.39  13
  -2  -7  -6 48062.0 2793.65  12
  -2   7  -7 1741.53 1052.05  11
  -2   7  -7 4457.41 1077.58  17
  -2  -7  -7 3701.55 1027.83  11
  -2   7  -7 2191.32 936.001  16
  -2   7  -7 2725.74 997.646   2
  -2  -7  -7 3560.17 1063.65  14
  -2  -7  -7 3695.13 1390.72  13
  -2  -7  -7 4825.12 1183.72  12
  -2  -7  -7 6826.07 1204.60   2
  -2   7  -8-552.227 753.716  17
  -2   7  -8-1736.26 1069.40  16
  -2  -7  -8 699.875 1177.58  13
  -2  -7  -8-1344.33 1421.07  14
  -2   7  -9 8124.63 1406.56  17
  -2   7  -9 8263.00 1478.01  16
  -2  -7  -9 8965.92 1507.31   9
  -2   7  -9 5396.94 1223.65   9
  -2  -7  -9 7200.77 1445.64  14
  -2  -7  -9 7571.61 1503.61  13
  -2   7 -10-2119.59 696.450  17
  -2  -7 -10-1105.09 941.287   9
  -2   7 -10 902.655 894.690   9
  -2   7 -10 151.885 670.769  16
  -2  -7 -10 325.369 1682.53  10
  -2  -7 -11 3072.05 786.774   9
  -2   7 -11 3285.50 917.125   9
  -2  -7 -11 1019.68 1410.89  10
  -2  -7 -12 478.412 925.811  10
   2  -8 -13 666.600 405.688  13
   2  -8 -12 833.394 621.984  13
   2   8 -12 641.682 543.356  12
   2   8 -11 1050.96 738.234  12
   2  -8 -11 2863.80 787.963   8
   2   8 -11 3496.37 849.651   8
   2   8 -10 166.668 743.954  12
   2  -8 -10 1352.45 751.813   8
   2   8  -9 2197.28 923.358  12
   2   8  -9 3272.87 872.182  15
   2  -8  -9 1749.66 668.237   8
   2  -8  -9 3007.14 1000.72  12
   2   8  -8-375.134 296.697   6
   2   8  -8-685.636 828.032  12
   2   8  -8 932.009 835.482  15
   2  -8  -8 461.762 786.626   8
   2   8  -7-984.200 874.608  12
  -2  -8   7 417.963 994.590  19
   2  -8  -7 872.858 763.178   1
   2   8  -7-513.861 647.800  15
   2  -8  -7-130.768 487.947   8
  -2  -8   6 2186.45 963.279  19
   2   8  -6 3504.35 995.538  15
   2  -8  -6 3578.85 1071.46   8
   2  -8  -6 2646.86 802.522   1
  -2  -8   5-114.769 653.261  19
   2  -8  -5-115.602 277.505   1
  -2  -8   4 6621.24 1273.12  19
   2  -8  -4 9157.37 1246.23   1
   2   8  -4 8367.75 1100.31   4
  -2  -8   3 11949.0 1547.85  19
   2  -8  -3 12350.8 1362.83   1
   2   8  -3 11650.4 1248.52   4
  -2  -8   2 94660.5 3875.22  19
   2  -8  -2 102244. 3510.30   1
  -2  -8   1 98656.7 3902.60  19
  -2  -8   1 104668. 3751.11  18
  -2   8   1 102389. 3477.22  18
   2  -8  -1 109899. 3398.47   1
  -2  -8   0 33227.3 2181.27  19
   2  -8   0 33953.6 1840.34   1
  -2  -8   0 37638.4 2178.29  18
  -2   8   0 34879.2 1983.01  18
  -2  -8  -1 11249.9 1220.39  19
   2  -8   1 9339.00 906.183   1
   2   8   1 9052.54 1243.67   3
  -2   8  -1 8188.43 1099.82   2
  -2   8  -2 3666.93 877.649   2
   2   8   2 3411.01 858.992   3
  -2   8  -3 258.718 606.272   2
   2   8   3 926.236 687.913   3
   2   8   4 172.182 491.649   3
  -2   8  -4 58.7343 573.008   2
  -2   8  -5 12454.3 1634.21  16
  -2   8  -5 14384.5 1743.81   2
  -2   8  -5 14305.2 1603.98  17
  -2  -8  -5 16052.3 1700.18   2
  -2  -8  -5 17216.9 2123.53  14
  -2  -8  -5 14949.3 1923.41  13
  -2   8  -6 867.408 584.810  17
  -2   8  -6-25.9541 703.860  16
  -2   8  -6 1532.57 718.354   2
  -2  -8  -6 2734.67 1599.32  14
  -2  -8  -6 854.868 1113.93  13
  -2  -8  -6 1523.75 715.416   2
  -2   8  -7 16687.7 1911.13  17
  -2   8  -7 14451.5 1839.88  16
  -2   8  -7 13582.4 1645.73  11
  -2  -8  -7 15212.1 2129.93  14
  -2  -8  -7 11368.1 2001.35  13
  -2   8  -8-288.937 793.494  16
  -2   8  -8-158.416 639.637  17
  -2  -8  -8-819.847 983.083   9
  -2  -8  -8-432.747 836.892  14
  -2  -8  -8 55.3977 921.668  13
  -2   8  -9 1321.54 672.343  17
  -2   8  -9 3287.29 1214.10   9
  -2  -8  -9-1073.92 884.347   9
  -2  -8  -9 1054.54 721.761  14
  -2   8  -9-1159.44 857.560  16
  -2  -8  -9 537.763 838.256  13
  -2   8 -10-611.763 823.463   9
  -2   8 -10 709.391 703.390  17
  -2  -8 -10-145.660 1696.31  10
  -2   8 -10 590.751 786.753  16
  -2  -8 -10 596.581 764.962   9
  -2  -8 -11 670.448 1492.60  10
   2  -9 -12 1667.31 766.324  13
   2   9 -12 2124.17 664.966  12
   2   9 -11 645.683 701.933  12
   2  -9 -11-118.125 505.915   8
   2   9 -11-88.0527 251.111   8
   2   9 -10 1117.93 800.118  12
   2   9 -10 301.674 605.709  15
   2  -9 -10 1659.71 853.422   8
   2   9  -9 77.3827 746.843  12
   2   9  -9 667.097 853.505  15
   2  -9  -9 379.147 665.579   8
   2   9  -8 531.509 586.437   6
   2   9  -8 1773.89 799.614  12
   2   9  -8 1282.36 813.489  15
   2  -9  -8-546.941 420.280   8
   2  -9  -7-48.9403 329.812   1
  -2  -9   7 420.823 1016.28  19
   2   9  -7-1204.33 670.206  15
   2  -9  -7-241.729 619.010   8
  -2  -9   6 12224.3 1916.40  19
   2  -9  -6 14098.4 1702.32   1
   2   9  -6 12197.5 1539.27  15
   2  -9  -6 12947.1 1673.39   8
  -2  -9   5 287.849 695.631  19
   2  -9  -5 389.048 475.026   1
  -2  -9   4 5385.59 1259.81  19
   2  -9  -4 5520.40 1080.95   1
   2   9  -4 4118.70 840.378   4
  -2  -9   3-393.178 719.936  19
   2  -9  -3 627.141 574.565   1
  -2  -9   2 3317.11 1119.74  19
   2  -9  -2 3930.84 766.465   1
  -2  -9   1 19082.7 1941.93  19
  -2   9   1 19890.7 1609.80  18
   2  -9  -1 17819.6 1494.62   1
  -2  -9   0 103358. 3966.84  19
   2  -9   0 97811.5 3293.56   1
  -2   9   0 105201. 3385.60  18
   2  -9   1 1685.38 361.471   1
  -2  -9  -1 1486.02 697.532  19
  -2   9  -1 1315.04 735.307   2
   2   9   1 1563.75 734.107   3
   2   9   2 26902.9 2065.42   3
  -2   9  -2 28729.6 2085.92   2
  -2   9  -3 2330.05 802.465   2
   2   9   3 1959.64 837.117   3
  -2   9  -4 2799.05 904.705   2
   2   9   4 1850.63 873.949   3
  -2   9  -5 5623.65 1283.71  16
  -2   9  -5 5457.77 1184.27   2
  -2   9  -5 5583.50 1174.43  17
  -2  -9  -5 6777.05 1808.95  14
  -2  -9  -5 5458.63 1426.09  13
  -2   9  -6-1022.73 583.055  17
  -2   9  -6 231.727 606.085  16
  -2   9  -6 804.822 612.233   2
  -2  -9  -6-450.971 1368.53  14
  -2  -9  -6 498.453 953.449  13
  -2   9  -7 19679.3 2037.00  17
  -2   9  -7 22609.0 2254.63  16
  -2  -9  -7 22895.3 2410.86  14
  -2  -9  -7 19356.7 2358.52  13
  -2   9  -8 8475.81 1445.22  17
  -2   9  -8 6362.39 1442.93  16
  -2  -9  -8 8871.75 1709.31  14
  -2  -9  -8 9061.93 1607.60  13
  -2   9  -9 1415.38 794.173  17
  -2   9  -9 1548.81 828.220  16
  -2  -9  -9 2424.15 1127.40  14
  -2  -9  -9 2174.65 1027.23  13
  -2   9 -10-361.356 688.733  17
  -2  -9 -10-662.712 1840.74  10
  -2   9 -10 552.498 624.295  16
  -2  -9 -11 307.601 1392.38  10
   2 -10 -12 879.056 678.921  13
   2  10 -12 80.7936 450.019  12
   2  10 -11 1078.69 695.541  12
   2 -10 -11 903.454 573.746   8
   2  10 -11-173.360 318.307   8
   2 -10 -11-118.659 722.178  13
   2  10 -10 2038.86 1015.03  12
   2  10 -10 2319.79 826.706  15
   2 -10 -10 1033.52 670.779   8
   2  10  -9-520.511 757.835  12
   2 -10  -9-451.213 775.421   8
   2  10  -9-9.51494 902.202  15
   2  10  -8 359.036 530.826  12
   2  10  -8-583.137 774.067  15
   2 -10  -8 230.977 523.699   8
   2 -10  -7 7404.90 1322.91   1
  -2 -10   7 8567.40 1894.30  19
   2  10  -7 5814.83 1158.64  15
   2 -10  -7 5244.38 1167.04   8
   2  10  -6-6.18152 614.527  15
   2 -10  -6 724.533 727.845   8
  -2 -10   6 994.728 1113.24  19
   2 -10  -6 632.237 556.343   1
  -2 -10   5-504.773 856.277  19
   2 -10  -5 131.244 482.746   1
   2  10  -5 536.841 526.385  15
   2 -10  -5-1178.91 804.344   8
   2  10  -5 1623.34 949.413   7
  -2 -10   4 1224.75 946.880  19
   2 -10  -4-276.978 509.868   1
   2  10  -4 613.746 276.813   4
  -2 -10   3 30740.4 2648.00  19
   2 -10  -3 31806.2 2284.13   1
  -2 -10   2 5612.07 1292.94  19
   2 -10  -2 5173.14 956.347   1
  -2 -10   1 6030.00 1142.69  19
   2 -10  -1 6493.30 989.353   1
  -2 -10   0 25162.6 2124.51  19
   2 -10   0 24429.7 1751.55   1
   2  10   0 22440.6 1902.62   3
  -2 -10  -1 755.147 627.942  19
  -2  10  -1-19.9850 590.535   2
   2  10   1 889.785 485.604   3
  -2  10  -2 1001.00 661.046   2
   2  10   2 662.534 651.312   3
  -2  10  -3 122.284 637.151   2
   2  10   3-391.258 563.473   3
  -2  10  -4 9283.73 1449.43   2
  -2  10  -4 10331.9 1406.35  17
  -2  10  -4 8475.40 1436.04  16
  -2 -10  -4 5310.37 1455.01  14
  -2 -10  -4 7240.98 1597.80  13
   2  10   4 7191.53 1335.01   3
  -2  10  -5 21810.0 2133.27   2
  -2  10  -5 18097.3 1928.46  17
  -2  10  -5 17319.1 1895.97  16
  -2 -10  -5 16711.2 2129.28  14
  -2 -10  -5 17988.5 2157.08  13
  -2  10  -6 1366.67 784.442  17
  -2  10  -6 1657.69 850.185  16
  -2  10  -6 915.487 719.539   2
  -2 -10  -6 3606.97 1336.16  14
  -2 -10  -6-111.864 1056.59  13
  -2 -10  -7 382.781 1228.15  14
  -2  10  -7-330.939 727.175  17
  -2  10  -7-163.261 704.576  16
  -2 -10  -7-52.6920 1006.99  13
  -2  10  -8 54.2168 520.426  17
  -2  10  -8 852.554 743.954  16
  -2 -10  -8 189.408 941.218  14
  -2 -10  -8 1038.51 1034.43  13
  -2  10  -9 671.451 787.537  17
  -2  10  -9-141.750 740.837  16
  -2 -10  -9 240.199 1115.88  14
  -2  10 -10-444.114 598.886  17
  -2  10 -10 423.641 679.998  16
  -2 -10 -10 415.291 1528.81  10
  -2 -10 -11 1062.31 1247.31  10
   2 -11 -12 332.447 552.480  13
   2  11 -12-530.113 411.528  12
   2  11 -11 655.142 610.596  12
   2  11 -11 661.852 461.640   8
   2 -11 -11 65.1301 651.572  13
   2  11 -10 235.395 585.235  12
   2  11 -10-360.971 629.927  15
   2 -11 -10 274.391 630.391   8
   2  11  -9-383.278 731.964  12
   2  11  -9 507.941 769.158  15
   2 -11  -9 299.752 766.764   8
   2  11  -8 13.6844 713.482  12
   2  11  -8 243.969 881.803  15
   2 -11  -8 150.631 724.444   8
   2  11  -7-75.1041 685.439  15
   2 -11  -7 1432.58 870.301   8
  -2 -11   6 290.936 497.395  19
   2  11  -6 2350.35 958.923  15
   2 -11  -6 514.855 924.266   8
   2 -11  -6 976.539 800.585   1
   2 -11  -5 831.596 622.843   8
   2  11  -5-582.739 596.006  15
   2 -11  -5 310.726 322.142   1
   2  11  -5 1071.82 770.522   7
  -2 -11   4-257.980 755.251  19
   2 -11  -4 339.746 648.766   1
   2  11  -4 1801.91 584.482  15
   2 -11  -4 475.593 766.677   8
  -2 -11   3 256.052 872.672  19
   2 -11  -3 721.363 506.042   1
  -2 -11   2 2337.82 982.900  19
   2 -11  -2 5274.52 958.113   1
   2 -11  -1-860.811 673.181   1
  -2 -11   1 309.197 827.932  19
   2 -11   0 1469.40 715.867   1
  -2 -11   0 2438.33 883.798  19
   2  11   0 1283.60 815.101   3
  -2 -11  -1 138.818 573.253  19
  -2  11  -1 274.544 568.474   2
   2  11   1-593.707 728.751   3
  -2  11  -2 1067.45 725.348   2
   2  11   2 1545.39 815.051   3
  -2  11  -3-36.1206 590.239   2
  -2 -11  -3 944.979 834.086  14
   2  11   3-477.653 761.865   3
  -2  11  -4 4740.75 1056.14  17
  -2  11  -4 5688.03 1185.32  16
  -2  11  -4 4529.41 1134.70   2
  -2 -11  -4 3183.60 1196.19  14
  -2 -11  -4 2958.42 1095.49  13
   2  11   4 2388.76 954.087   3
  -2  11  -5 8548.20 1503.38  17
  -2  11  -5 9572.17 1497.46  16
  -2  11  -5 9723.03 1513.03   2
  -2 -11  -5 10102.2 1733.03  14
  -2 -11  -5 7425.89 1657.72  13
  -2  11  -6-241.301 523.452  16
  -2  11  -6-339.419 532.652  17
  -2 -11  -6 1194.86 1200.74  14
  -2 -11  -6 1999.45 1260.83  13
  -2  11  -7-864.480 753.760  17
  -2  11  -7 340.365 620.630  16
  -2 -11  -7 632.534 885.474  14
  -2 -11  -7 1531.48 1093.36  13
  -2  11  -8 1564.59 804.796  17
  -2  11  -8 1331.91 700.777  16
  -2 -11  -8 24.5897 1018.46  14
  -2 -11  -8 2768.52 1160.05  13
  -2  11  -9-542.788 491.685  17
  -2  11  -9-596.617 739.123  16
  -2 -11  -9 902.670 985.343  14
  -2  11 -10-345.717 626.479  17
  -2  11 -10-368.332 683.514  16
  -2 -11 -10 275.606 1620.86  10
  -2 -11 -10-1719.77 444.275  14
  -2 -11 -11 131.692 1243.90  10
   2  12 -11 58.4274 572.440  12
   2 -12 -11 1081.53 764.527  13
   2  12 -10 1415.24 767.763  12
   2  12 -10 1920.35 766.607  15
   2 -12 -10 1283.98 508.426   8
   2 -12 -10 1103.96 783.502  13
   2  12  -9 880.477 806.326  12
   2  12  -9 556.628 663.566  15
   2 -12  -9-58.1748 623.020   8
   2  12  -8 906.276 722.655  12
   2  12  -8 604.484 826.174  15
   2 -12  -8 810.320 574.525   8
   2 -12  -7 976.551 761.578   8
   2  12  -7 52.2373 548.273  15
  -2 -12   6 14100.4 2390.60  19
   2 -12  -6 13087.4 1903.46   1
   2 -12  -6 10929.4 1628.72   8
   2  12  -6 9113.25 1484.18  15
  -2 -12   5 25899.1 3070.17  19
   2 -12  -5 28675.1 2508.89   1
   2 -12  -5 25525.3 2311.35   8
   2  12  -5 26176.5 2124.95  15
   2  12  -5 25015.1 2210.14   7
  -2 -12   4 413.091 904.516  19
   2 -12  -4 1337.42 693.843   1
   2  12  -4 1112.47 635.504  15
   2 -12  -4 1036.02 909.131   8
   2  12  -4 847.795 842.182   7
  -2 -12   3 3497.36 1284.70  19
   2 -12  -3 3162.47 876.209   8
   2 -12  -3 2123.69 739.653   1
   2  12  -3 3610.40 846.680  15
   2  12  -3 3845.49 1011.35   7
  -2 -12   2 226.983 830.821  19
   2 -12  -2-598.017 439.356   1
  -2 -12   1 161.606 846.401  19
   2 -12  -1-446.361 469.451   1
   2 -12   0-135.560 221.283   1
   2  12   0 255.717 519.280   3
  -2  12  -1 303.720 593.670   2
   2  12   1-548.907 505.974   3
  -2  12  -2 11347.2 1641.13  17
   2  12   2 11072.2 1567.92   3
  -2 -12  -2 10609.7 1409.10   1
  -2  12  -2 13784.7 1603.12   2
  -2  12  -3 2709.63 1169.20  17
  -2  12  -3 4518.06 979.754   2
  -2  12  -3 2800.78 964.817  16
  -2 -12  -3 5077.53 1384.22  14
   2  12   3 3634.69 1074.32   3
  -2  12  -4 5873.39 1188.59   2
  -2 -12  -4 3252.59 1119.65  14
   2  12   4 5129.32 1411.53   3
  -2  12  -4 5181.65 958.520  16
  -2  12  -4 6874.40 1208.02  17
  -2  12  -5 2150.55 852.987  17
  -2  12  -5-292.715 796.962  16
  -2  12  -5 629.117 958.515   2
  -2 -12  -5 1699.68 1335.23  14
  -2 -12  -5-1081.14 1179.23  13
  -2  12  -6 481.904 843.098  17
  -2  12  -6-215.197 845.105  16
  -2 -12  -6 1688.98 1332.36  14
  -2 -12  -6 1258.33 1074.72  13
  -2  12  -7 743.350 649.539  16
  -2 -12  -7 1439.92 990.093  14
  -2 -12  -7 1668.02 1196.69  13
  -2  12  -7 1935.61 891.699  17
  -2  12  -8-270.482 766.129  17
  -2  12  -8-111.190 635.274  16
  -2 -12  -8-848.211 1102.45  14
  -2  12  -9 2229.61 741.526  17
  -2  12  -9 1335.91 678.951  16
  -2 -12  -9 1368.77 1035.55  14
  -2  12 -10 329.551 525.309  17
  -2 -12 -10 568.686 602.761  14
   2  13 -11 62.0347 586.483  12
   2 -13 -11 673.130 605.496  13
   2  13 -10 997.124 703.996  12
   2  13 -10 2076.24 708.829  15
   2 -13 -10 1237.14 607.389   8
   2 -13 -10 941.945 965.918  13
   2  13  -9-201.662 674.645  12
   2  13  -9 789.469 570.453  15
   2 -13  -9 81.7659 705.680   8
   2 -13  -9 130.727 918.780  13
   2  13  -8 773.908 830.682  12
   2  13  -8 894.445 837.187  15
   2 -13  -8 1085.44 760.788   8
   2  13  -7 1481.26 998.454  15
   2 -13  -7 586.007 782.949   8
   2  13  -6 719.233 897.993  15
   2 -13  -6-42.3439 656.633   8
  -2 -13   5 376.943 1126.09  19
   2  13  -5-995.881 576.507  15
   2 -13  -5 419.287 803.448   8
   2 -13  -5 723.563 511.342   1
   2  13  -5 480.146 767.815   7
  -2 -13   4 1527.67 1264.71  19
   2 -13  -4 2164.27 900.559   1
   2  13  -4 2817.81 1020.98  15
   2 -13  -4 1603.27 791.922   8
   2  13  -4 933.823 827.516   7
  -2 -13   3 6932.46 1610.28  19
   2 -13  -3 9123.98 1479.61   1
   2 -13  -3 8027.93 1391.85   8
   2  13  -3 7613.00 1241.11  15
   2  13  -3 9926.34 1499.34   7
  -2 -13   2 547.347 1012.79  19
   2 -13  -2 472.335 602.171   1
   2 -13  -2-1820.03 1008.06   8
   2  13  -2 2133.03 761.594  15
   2  13  -2-2355.18 1044.54   7
  -2 -13   1 5606.31 1290.07  19
   2 -13  -1 5376.95 1133.75   1
   2  13  -1 7041.78 1095.57  15
   2 -13   0 3420.65 1072.75   1
  -2 -13   0 3929.17 1197.50  19
  -2  13   0 2889.28 878.577   2
   2  13   0 2846.84 1076.26   3
  -2 -13  -1 1265.29 833.377  19
  -2  13  -1 315.717 683.344   2
  -2  13  -1 773.951 618.927  16
   2  13   1 55.7965 575.310   3
  -2  13  -2 241.699 976.974  17
  -2  13  -2-610.433 682.833   2
  -2  13  -2-465.571 748.016  16
  -2 -13  -2-1085.82 548.718   1
  -2 -13  -2 509.429 654.356  14
   2  13   2 349.946 615.027   3
  -2  13  -3 1524.78 873.318  17
  -2  13  -3 1623.42 954.437   2
  -2  13  -3 1964.53 735.960  16
  -2 -13  -3 2383.47 1418.15  14
   2  13   3 1295.55 994.197   3
  -2  13  -4 13603.1 1807.37   2
  -2  13  -4 12252.4 1640.00  17
  -2  13  -4 9673.25 1404.35  16
  -2 -13  -4 11291.1 1917.95  14
   2  13   4 10244.0 1736.71   3
  -2  13  -5 4889.00 1000.72  16
  -2 -13  -5 3282.29 1431.30  14
  -2  13  -5 3788.05 1220.70  17
  -2  13  -6 1133.52 905.959  17
  -2 -13  -6 674.647 1268.87  14
  -2  13  -6 1514.25 584.914  16
  -2  13  -7-1162.35 780.702  17
  -2  13  -7-888.236 770.430  16
  -2 -13  -7-104.069 1060.09  14
  -2  13  -8 370.545 734.944  17
  -2  13  -8 365.533 584.695  16
  -2 -13  -8 534.421 892.101  14
  -2  13  -9 559.532 769.715  17
  -2  13  -9 344.291 579.249  16
  -2 -13  -9-992.601 724.626  14
  -2 -13 -10 114.788 1583.92  10
  -2  13 -10-313.222 519.444  17
  -2 -13 -10 1302.16 507.519  14
   2  14 -11 347.727 454.151  12
   2  14 -10-99.2266 488.880  12
   2  14 -10 1244.91 717.111  15
   2 -14 -10 338.938 469.081   8
   2 -14 -10 1786.02 787.101  13
   2  14  -9 1105.45 858.884  12
   2  14  -9 173.261 655.864  15
   2 -14  -9 628.822 711.411   8
   2 -14  -9-431.651 726.192  13
   2  14  -8-1367.72 694.694  12
   2  14  -8 242.725 650.038  15
   2 -14  -8-747.290 695.596   8
   2 -14  -8 606.737 789.791  13
   2  14  -7 2212.04 863.229  15
   2 -14  -7 1272.46 820.102   8
   2 -14  -6 10426.4 1462.79   8
   2  14  -6 9680.69 1547.61  15
   2  14  -5 757.509 704.237  15
   2 -14  -5 582.769 771.038   8
   2  14  -5 994.045 918.533   7
  -2 -14   4 10766.5 1990.63  19
   2 -14  -4 10635.3 1612.13   8
   2 -14  -4 11688.2 1703.95   1
   2  14  -4 11814.9 1516.53  15
   2  14  -4 11295.1 1608.06   7
  -2 -14   3 673.400 1005.79  19
   2 -14  -3-78.9382 414.758   1
   2 -14  -3-319.945 828.790   8
   2  14  -3-532.000 588.410  15
   2  14  -3 765.267 830.798   7
  -2 -14   2 7927.90 1440.35  19
   2 -14  -2 6103.30 1276.48   1
   2 -14  -2 5134.83 1232.95   8
   2  14  -2 6977.95 1170.85  15
   2  14  -2 4147.56 1138.47   7
  -2 -14   1 126.373 533.288  19
   2 -14  -1 445.078 586.871   1
   2 -14  -1-1121.21 927.619   8
   2  14  -1-592.688 705.251  15
  -2 -14   0 7128.15 1294.34  19
   2 -14   0 7358.03 1167.49   1
  -2  14   0 8858.88 1460.44   2
  -2  14   0 6626.40 1219.29  16
   2 -14   0 4326.21 1328.76   8
   2  14   0 8554.14 1306.94  15
  -2  14  -1 2011.51 961.585   2
  -2  14  -1 1713.64 1067.03  16
   2  14   1 1582.53 904.047  15
  -2  14  -1 2600.98 1108.26  17
  -2 -14  -1 2027.41 1028.87  14
   2  14   1 1343.96 901.972   3
  -2  14  -2 3517.92 1238.50  17
  -2  14  -2 4497.05 1134.64   2
  -2  14  -2 3064.59 1143.48  16
  -2 -14  -2-565.667 955.782  14
   2  14   2 2514.09 1113.26   3
  -2  14  -3 2340.06 1219.51  17
  -2  14  -3 3564.78 992.769  16
  -2  14  -3 3370.48 1230.12   2
  -2 -14  -3 971.208 1028.88  14
   2  14   3 4272.90 1260.00   3
  -2  14  -4 3693.08 1082.99  17
  -2  14  -4 5415.85 1116.87  16
  -2 -14  -4 5436.81 1575.94  14
  -2  14  -5-60.6135 681.605  17
  -2  14  -5 1013.51 692.855  16
  -2 -14  -5 1846.90 1339.71  14
  -2  14  -6-947.927 650.529  17
  -2  14  -6-1363.19 632.752  16
  -2  14  -7 500.475 786.887  17
  -2  14  -7 1331.90 828.318  16
  -2 -14  -7 2189.15 1317.67  14
  -2  14  -8 373.242 745.651  17
  -2  14  -8 1852.99 824.340  16
  -2 -14  -8 1275.88 851.357  14
  -2  14  -9 2482.96 803.036  17
  -2  14  -9 1489.05 670.455  16
  -2 -14  -9-2.13990 836.390  14
  -2  14 -10 162.641 379.356  17
  -2 -14 -10-552.106 1364.48  10
   2  15 -10-36.2606 463.290  12
   2 -15 -10-715.319 443.073   8
   2  15  -9 531.747 636.329  12
   2  15  -9 745.690 668.737  15
   2 -15  -9-435.985 496.784   8
   2  15  -8 368.698 724.668  12
   2  15  -8 573.468 678.842  15
   2 -15  -8 470.093 689.445   8
   2  15  -7-271.311 838.436  15
   2 -15  -7 1302.02 795.194   8
   2  15  -6 886.538 689.000  15
   2 -15  -6 932.733 837.997   8
   2 -15  -5 1023.03 968.438   8
   2  15  -5-213.492 719.375  15
   2  15  -5 1243.52 869.123   7
   2 -15  -4 7690.25 1506.07   8
   2  15  -4 7496.34 1353.49  15
   2  15  -4 6643.21 1453.35   7
  -2 -15   3 430.879 581.417  19
   2 -15  -3-1942.62 1049.22   1
   2 -15  -3-183.820 610.595   8
   2  15  -3 1598.74 778.112  15
   2  15  -3-662.731 951.497   7
  -2 -15   2 9815.63 1924.19  19
   2 -15  -2 8864.85 1584.27   1
   2 -15  -2 8627.27 1518.43   8
   2  15  -2 8228.97 1352.32  15
   2  15  -2 10359.5 1437.46   7
  -2 -15   1-1890.05 912.925  19
   2 -15  -1-194.155 384.832   1
   2 -15  -1-663.963 874.993   8
   2  15  -1-752.303 808.276  15
  -2  15   0 1373.57 895.544   2
  -2  15   0-56.3983 780.690  16
   2 -15   0 504.168 751.658   8
   2  15   0 674.260 900.998  15
  -2  15  -1 518.537 1009.94   2
  -2  15  -1 2392.01 910.825  16
   2 -15   1-205.541 617.131   8
   2  15   1 1145.33 1111.27  15
  -2 -15  -1-426.914 1293.92  14
  -2  15  -1 1106.32 955.095  17
   2  15   1 508.161 941.421   3
  -2  15  -2-790.713 863.642  17
  -2  15  -2 637.303 989.300   2
  -2  15  -2-41.3011 1044.81  16
   2  15   2-340.167 620.733  15
   2  15   2 386.260 695.728   3
  -2  15  -3 1522.55 575.999  16
  -2  15  -3 247.554 856.878  17
  -2 -15  -3 2528.67 1200.27  14
  -2  15  -4 11385.4 1634.59  17
  -2  15  -4 11258.4 1611.38  16
  -2 -15  -4 12252.4 1862.78  14
  -2  15  -5 1433.01 805.579  17
  -2  15  -5 1186.33 877.014  16
  -2 -15  -5 1211.39 1028.05  14
  -2  15  -6 766.599 828.018  17
  -2  15  -6-469.672 629.180  16
  -2 -15  -6 1083.29 1223.65  14
  -2  15  -7 1869.96 904.472  16
  -2  15  -7 3017.57 885.016  17
  -2 -15  -7 2120.10 1245.80  14
  -2  15  -8 917.359 661.169  16
  -2  15  -8-170.853 576.488  17
  -2 -15  -8 297.660 748.134  14
  -2  15  -9 435.299 536.713  17
  -2 -15  -9 1114.97 740.077  14
   2  16 -10 943.460 544.251  12
   2  16  -9 560.907 592.554  12
   2  16  -9 211.528 605.171  15
   2 -16  -9-205.163 485.165   8
   2 -16  -9 231.692 725.839  14
   2  16  -8-427.789 727.177  12
   2  16  -8 94.7209 552.646  15
   2 -16  -8-158.410 607.870   8
   2  16  -7 175.727 752.630  15
   2 -16  -7 158.837 641.603   8
   2 -16  -6 1456.76 864.430   8
   2  16  -6 2012.02 991.341  15
   2 -16  -5 543.535 807.093   8
   2  16  -5 127.444 800.554  15
   2  16  -5-81.4597 638.986   7
   2 -16  -4 1490.36 833.944   8
   2  16  -4 2726.05 983.824  15
   2  16  -4 1638.89 835.636   7
   2 -16  -3-207.955 769.703   8
   2  16  -3 1781.39 883.896  15
   2  16  -3 14.0343 898.355   7
   2  16  -2 6789.23 1427.44  15
   2 -16  -2 6917.69 1380.07   8
   2  16  -2 6617.26 1384.09   7
  -2 -16   1 226.718 478.586  19
  -2  16   1-645.860 950.996  16
   2 -16  -1 572.872 787.609   8
   2  16  -1-1097.76 731.653  15
   2  16  -1 490.586 835.706   7
  -2  16   0-775.120 890.947  17
  -2  16   0-977.823 880.868  16
   2 -16   0 121.522 592.041   8
   2  16   0 1226.30 995.405  15
  -2  16  -1 1238.45 837.867  17
   2 -16   1-494.585 908.348   8
  -2  16  -1 1970.09 854.475  16
   2  16   1-225.634 791.789  15
  -2  16  -2 7558.26 1464.73  17
  -2  16  -2 8061.32 1317.27  16
   2  16   2 6264.95 1145.10  15
  -2 -16  -2 6689.22 1553.91  14
  -2  16  -3 747.371 799.779  17
  -2  16  -3-127.801 592.168  16
  -2 -16  -3 436.870 1137.97  14
  -2  16  -4-1272.08 783.659  17
  -2  16  -4-2340.95 919.362  16
  -2 -16  -4-1101.21 1147.13  14
  -2  16  -5 1275.21 740.429  17
  -2  16  -5-156.405 721.368  16
  -2 -16  -5 118.834 1139.81  14
  -2  16  -6-1050.85 823.326  17
  -2  16  -6-308.699 583.157  16
  -2  16  -7 23.0515 655.720  17
  -2  16  -7-182.331 566.761  16
  -2 -16  -7 1096.67 942.044  14
  -2  16  -8 130.510 617.565  17
  -2  16  -8 419.406 495.762  16
  -2 -16  -8 910.034 851.823  14
  -2  16  -9 22.7676 467.629  17
  -2 -16  -9 1298.35 647.321  14
   2  17  -9 391.160 468.912  12
   2 -17  -9 1067.88 579.054   8
   2  17  -9 999.464 541.140  15
   2 -17  -9 170.293 505.118  14
   2  17  -8-302.701 486.394  12
   2 -17  -8 247.739 560.466   8
   2  17  -8 944.497 584.831  15
   2 -17  -7 110.482 629.925   8
   2  17  -7-829.901 620.223  15
   2 -17  -6 822.130 724.141   8
   2  17  -6-671.343 755.956  15
   2 -17  -5 511.156 725.189   8
   2  17  -5-274.221 676.545  15
   2  17  -5-46.8999 666.099   7
   2 -17  -4 1296.01 904.601   8
   2  17  -4 2163.67 951.290  15
   2  17  -4 2172.15 1076.67   7
   2 -17  -3 770.185 1007.17   8
   2  17  -3-109.600 610.800  15
   2  17  -3 594.857 896.048   7
   2 -17  -2 1937.98 1040.77   8
   2  17  -2 820.290 895.569  15
   2  17  -2-232.256 827.818   7
   2 -17  -1-184.505 683.886   8
   2  17  -1 586.377 815.116  15
   2  17  -1 890.093 735.563   7
  -2  17   0 705.843 975.533  17
   2 -17   0 1517.97 803.482   8
   2  17   0 564.864 800.776  15
  -2  17  -1 324.255 827.153  17
   2 -17   1 738.944 1025.23   8
   2  17   1-789.706 716.437  15
  -2  17  -2 611.857 835.876  17
   2  17   2-573.218 538.396  15
  -2  17  -3 1381.17 847.898  17
  -2 -17  -3 78.9472 830.659  14
  -2  17  -4 1241.21 763.050  17
  -2  17  -4 1783.11 878.522  16
  -2 -17  -4 4005.81 1304.42  14
  -2  17  -5-257.879 742.146  17
  -2  17  -5 1449.17 769.502  16
  -2 -17  -5 742.795 1193.40  14
  -2  17  -6 486.707 631.737  17
  -2  17  -6 81.5525 691.724  16
  -2 -17  -6-1516.29 1210.85  14
  -2  17  -7 25.3514 670.330  17
  -2 -17  -7 1265.71 942.432  14
  -2  17  -8 1293.38 686.012  17
  -2 -17  -8-569.696 735.166  14
  -2  17  -9-143.435 356.485  17
   2  18  -9 376.520 485.293  12
   2 -18  -9 1434.61 515.702   8
   2  18  -9 720.336 423.568  15
   2  18  -8 26.3484 545.102  12
   2 -18  -8 906.035 544.718   8
   2  18  -8-30.2514 520.730  15
   2  18  -7 779.012 670.811  12
   2 -18  -7-263.047 524.033   8
   2  18  -7-1129.22 750.827  15
   2 -18  -6-562.717 670.687   8
   2  18  -6 861.532 797.009  15
   2 -18  -5 547.434 674.558   8
   2  18  -5 520.125 815.571  15
   2 -18  -4 278.201 669.317   8
   2  18  -4 1148.63 740.439  15
   2  18  -4 861.908 735.701   7
   2 -18  -3-378.861 694.827   8
   2  18  -3-274.415 699.438  15
   2  18  -3-989.000 672.742   7
   2 -18  -2 1889.71 955.223   8
   2  18  -2 2156.75 941.906  15
   2  18  -2 2574.96 1098.27   7
  -2  18   1 245.029 813.836  17
   2 -18  -1-35.0663 648.706   8
   2  18  -1-217.731 706.079  15
   2  18  -1 968.862 929.933   7
  -2  18   0-1298.42 930.132  17
   2 -18   0-781.470 907.176   8
   2  18   0-15.0338 631.829  15
   2  18   0-534.456 779.546   7
  -2  18  -1 805.988 1020.43  17
   2  18   1 1262.24 796.999  15
  -2  18  -2 55.9938 853.934  17
   2  18   2 743.972 835.849  15
  -2  18  -3 2616.28 906.694  17
   2  18   3 801.381 721.430  15
  -2 -18  -3 1788.81 1311.90  14
  -2  18  -4 788.839 827.695  17
  -2 -18  -4 3464.18 1477.30  14
  -2  18  -5 1087.07 758.027  17
  -2 -18  -5 1818.15 1166.15  14
  -2  18  -6-1373.67 679.611  17
  -2 -18  -6 440.553 1021.61  14
  -2  18  -7-757.780 580.752  17
  -2 -18  -7 1062.07 766.088  14
  -2  18  -8 959.644 506.002  17
  -2 -18  -8 671.088 705.479  14
   2  19  -8 173.355 425.760  12
   2 -19  -8 658.605 455.647   8
   2  19  -8-1056.93 518.020  15
   2 -19  -8 282.692 699.457  14
   2  19  -7 328.151 611.549  12
   2 -19  -7 36.6160 523.502   8
   2  19  -7-545.520 585.022  15
   2 -19  -6 466.529 700.636   8
   2  19  -6-1030.35 729.875  15
   2 -19  -5 755.712 764.738   8
   2  19  -5 2042.48 804.638  15
   2 -19  -4 109.476 812.566   8
   2  19  -4 911.059 895.940  15
   2  19  -4-672.727 686.358   7
   2 -19  -3 919.119 855.651   8
   2  19  -3 778.579 747.126  15
   2  19  -3 727.607 687.883   7
   2 -19  -2 2239.77 957.222   8
   2  19  -2 1394.73 890.472  15
   2  19  -2 1226.10 804.947   7
  -2  19   1 984.459 970.051  17
   2 -19  -1 1127.04 829.858   8
   2  19  -1 874.785 708.138  15
   2  19  -1 1171.20 782.708   7
  -2  19   0 726.265 945.563  17
   2 -19   0 1201.99 900.070   8
   2  19   0 408.902 725.145  15
   2  19   0-873.960 928.982   7
  -2  19  -1 177.359 831.016  17
   2  19   1 857.556 704.523  15
   2  19   1 1813.03 756.781   7
  -2  19  -2-6.55371 817.577  17
   2  19   2 875.736 872.889  15
  -2 -19  -2-264.692 889.742  14
  -2  19  -3 982.362 696.693  17
   2  19   3 890.800 554.650  15
  -2 -19  -3-444.337 1150.81  14
  -2  19  -4 105.959 516.388  17
  -2 -19  -4 166.362 996.436  14
  -2  19  -5 398.892 615.518  17
  -2 -19  -5-73.5094 1217.39  14
   2  19   5-1689.46 839.602   7
  -2  19  -6-60.4757 621.564  17
  -2 -19  -6 730.373 863.197  14
  -2  19  -7 410.523 559.512  17
  -2 -19  -7 241.266 728.186  14
   2 -20  -8-428.139 359.193   8
   2  20  -8-425.666 402.982  15
   2 -20  -8-802.043 432.135  14
   2  20  -7 166.896 563.332  12
   2 -20  -7 129.875 486.969   8
   2  20  -7 281.835 541.109  15
   2 -20  -6-61.0729 552.174   8
   2  20  -6-579.294 610.142  15
   2 -20  -5 1142.79 698.506   8
   2  20  -5-337.851 783.989  15
   2 -20  -4 378.128 735.119   8
   2  20  -4 251.856 680.603  15
   2  20  -4 1430.28 805.185   7
   2 -20  -3 686.839 845.360   8
   2  20  -3 2236.12 913.803  15
   2  20  -3 1447.61 847.897   7
  -2  20   2 698.442 906.716  17
   2 -20  -2 1624.93 813.797   8
   2  20  -2 868.403 801.756  15
   2  20  -2 1192.97 957.752   7
  -2  20   1-294.918 789.102  17
   2 -20  -1-3.14514 742.104   8
   2  20  -1 665.375 693.670  15
   2  20  -1-376.895 734.749   7
  -2  20   0 122.050 788.183  17
   2  20   0 200.365 617.880  15
   2  20   0 311.738 719.979   7
  -2  20  -1 529.768 860.637  17
   2  20   1 920.512 771.785  15
   2  20   1 1307.61 781.200   7
  -2  20  -2 1804.98 813.605  17
   2  20   2-359.379 718.206  15
   2  20   2-658.232 775.177   7
   2  20   3 1088.86 529.571  15
  -2  20  -3 433.388 737.100  17
  -2 -20  -3-50.4774 990.310  14
   2  20   3 1072.99 684.945   7
  -2  20  -4-547.450 620.715  17
  -2 -20  -4 627.860 928.538  14
   2  20   4-311.192 679.403   7
  -2  20  -5-253.011 555.244  17
  -2 -20  -5 482.139 977.973  14
   2  20   5-1598.62 719.893   7
  -2  20  -6 447.410 522.615  17
  -2 -20  -6-933.576 890.932  14
  -2 -20  -7-57.5542 487.627  14
  -2  20  -7 1525.94 513.423  17
   2  21  -7 620.168 451.805  12
  -2  21   7 65.8704 425.994  17
   2 -21  -7 176.442 339.518   8
   2  21  -7 1280.93 496.016  15
   2 -21  -7 139.549 547.778  14
   2 -21  -6-229.618 552.212   8
   2  21  -6-147.180 473.506  15
   2  21  -6-460.655 544.203  12
   2 -21  -5 626.530 620.324   8
   2  21  -5 1153.22 644.393  15
  -2  21   4 519.096 700.870  17
   2 -21  -4 988.298 753.960   8
   2  21  -4 192.288 697.409  15
  -2  21   3 2960.51 923.222  17
   2 -21  -3 1691.82 807.228   8
   2  21  -3 2344.76 843.162  15
   2  21  -3 2999.95 899.616   7
  -2  21   2-630.159 810.886  17
   2 -21  -2-11.3953 609.999   8
   2  21  -2-130.769 623.309  15
   2  21  -2 941.501 714.670   7
  -2  21   1-200.163 815.686  17
   2  21  -1 1741.07 735.138  15
  -2  21   1-801.445 389.013  15
   2  21  -1 182.970 813.671   7
  -2  21   0 1199.18 861.354  17
   2  21   0 944.883 745.323  15
   2  21   0 1048.67 731.648   7
  -2  21  -1 1275.85 905.105  17
   2  21   1-606.834 575.366  15
   2  21   1 2.58481 726.547   7
  -2  21  -2 1167.86 787.325  17
   2  21   2 1790.57 685.910  15
   2  21   2-401.037 681.460   7
  -2  21  -3-31.5370 593.130  17
   2  21   3-721.692 607.896  15
  -2 -21  -3-2244.60 976.294  14
   2  21   3 76.5519 670.443   7
  -2  21  -4 159.432 629.131  17
  -2 -21  -4-951.268 1047.30  14
   2  21   4 95.1672 584.124   7
  -2  21  -5 68.3719 481.040  17
  -2 -21  -5-453.872 789.235  14
  -2  21  -6 145.754 409.144  17
  -2 -21  -6 532.753 681.651  14
  -2  22   6 415.123 467.009  17
   2  22  -6 694.077 455.073  15
   2  22  -6 514.758 467.418  12
   2 -22  -6-279.189 683.223  14
  -2  22   5 204.378 600.825  17
   2  22  -5 210.069 591.055  15
  -2  22   4 2.06592 584.842  17
   2  22  -4 73.0461 620.709  15
  -2  22   3-65.6829 679.886  17
   2  22  -3-386.572 572.897  15
   2  22  -3-233.573 499.274   7
  -2  22   2 496.198 717.728  17
   2  22  -2 289.074 634.817  15
  -2  22   2-541.479 462.720  15
   2  22  -2 481.976 714.171   7
  -2  22   1 53.6093 650.410  17
   2  22  -1 1285.93 621.244  15
  -2  22   1 511.702 334.045  15
   2  22  -1 113.786 631.329   7
  -2  22   0-123.624 654.002  17
   2  22   0 237.936 606.220  15
   2  22   0-124.385 624.596   7
  -2  22  -1 525.743 594.135  17
   2  22   1-1158.20 623.935  15
   2  22   1 593.031 592.481   7
  -2  22  -2 275.671 577.083  17
   2  22   2 12.4835 488.105  15
   2  22   2 231.991 576.432   7
  -2  22  -3-189.174 531.418  17
   2  22   3 613.264 559.746   7
  -2  22  -4 149.532 524.517  17
   2  22   4 273.035 531.623   7
  -2  22  -5 772.762 502.780  17
  -2  23   5-531.366 429.079  17
   2  23  -5 529.176 372.859  15
   2 -23  -5-883.625 542.706  14
   2  23  -4 539.049 584.287  15
  -2  23   4 669.621 424.571  15
  -2  23   4 318.163 545.271  17
   2 -23  -4 633.720 719.719  14
   2  23  -3-31.3999 547.885  15
  -2  23   3-127.655 359.422  15
  -2  23   3 435.507 609.980  17
   2  23  -2 783.378 628.687  15
  -2  23   2 858.573 378.492  15
   2  23  -2-174.069 568.396   7
  -2  23   2 770.696 638.459  17
  -2  23   1 295.349 639.175  17
   2  23  -1 1127.84 645.653  15
   2  23  -1 468.099 565.812   7
  -2  23   0 1296.00 595.228  17
   2  23   0 1259.53 572.710  15
  -2  23  -1-36.0695 494.250  17
   2  23   1-364.238 451.368   7
  -2  23  -2 224.774 451.863  17
   2  23   2-536.170 375.299  15
   2  23   2 378.509 611.945   7
  -2  23  -3 376.949 439.555  17
   2  23   3-76.3190 450.653   7
  -2  23  -4 80.0272 303.944  17
  -2  24   3 448.418 472.074  17
   2  24  -3-718.781 455.146  15
  -2  24   2-292.176 583.984  17
   2  24  -2-318.674 387.573  15
   2  24  -1-733.748 478.255  15
   2  24  -1-450.432 492.167   7
  -2  24   0-279.728 393.285  17
   2  24   0-1013.63 438.571  15
   2  24   0 358.510 464.884   7
  -2  24  -1 510.615 405.401  17
   2  24   1 349.514 448.436   7
  -2  24  -2 144.114 367.677  17
   2  24   2 197.229 421.481   7
   3   0 -12 258.276 421.632   8
   3   0 -11 1959.21 892.405   8
   3   0 -10-241.652 678.741   8
   3   0  -9 953.208 789.631   8
   3   0  -8 684.081 850.688   8
  -3   0   7 10929.3 1711.95  19
   3   0  -7 10432.6 1498.72   8
   3   0  -7 10326.5 1552.76   6
  -3   0   6-160.504 657.881  19
   3   0  -6-1343.58 784.644   6
  -3   0   5 17705.6 1815.05  19
   3   0  -5 19563.4 1770.92   1
  -3   0   4-137.087 379.699  19
   3   0  -4-73.8346 148.172   1
  -3   0   3-695.572 560.777  19
  -3   0   2-179.651 404.559  19
  -3   0   2-194.708 510.819   2
  -3   0   1 5024.21 1198.16  18
  -3   0   1 5690.67 877.285   2
  -3   0   0 71.8558 572.440   2
  -3   0   0 389.182 602.823  18
  -3   0  -1 13586.8 1317.08   2
  -3   0  -1 11661.9 1627.41  18
  -3   0  -2-57.9565 592.195  18
  -3   0  -2-350.684 473.965   2
  -3   0  -3 11624.0 1373.11   2
  -3   0  -4-642.585 951.053  11
  -3   0  -4 710.016 607.679   2
  -3   0  -5-2555.98 2134.02  10
  -3   0  -5 97.2518 617.556  11
  -3   0  -5-565.101 740.460   2
  -3   0  -5-1224.60 702.288  14
  -3   0  -5-1189.64 612.270  16
  -3   0  -6-181.513 578.603  16
  -3   0  -6 68.4334 780.049  11
  -3   0  -6 457.626 747.797  14
  -3   0  -6 952.818 958.744   2
  -3   0  -7 153.513 721.257  11
  -3   0  -7-25.9617 1912.89  10
  -3   0  -7 891.487 866.645  16
  -3   0  -8 76.3933 656.729  11
  -3   0  -8 28.4201 2052.13  10
  -3   0  -8 935.240 737.129  16
  -3   0  -9 1685.92 1900.62  10
  -3   0 -10-272.382 720.985   9
  -3   0 -11-80.6770 508.570   9
   3  -1 -12 968.683 511.043   8
   3   1 -12 141.852 453.549   8
   3  -1 -11 2698.51 740.092   8
   3   1 -11 371.198 709.466   8
   3  -1 -10 2208.28 869.807   8
   3   1 -10 1019.89 746.562   8
   3  -1  -9 1312.94 818.722   8
   3   1  -9 153.432 640.581   8
   3  -1  -8-436.899 888.390   8
   3   1  -8-594.887 844.896   8
  -3   1   7-998.157 896.241  19
  -3  -1   7 473.659 915.987  19
   3  -1  -7 293.568 596.353   1
   3  -1  -7 409.595 859.237   8
   3   1  -7-197.465 846.113   6
  -3   1   6 228.600 565.264  19
  -3  -1   6 615.284 644.159  19
   3  -1  -6-200.037 352.700   1
   3  -1  -6 840.696 872.925   8
   3  -1  -6-685.447 768.354   6
   3   1  -6-221.250 723.469   6
   3  -1  -5 1176.73 459.389   1
  -3  -1   5 603.040 716.834  19
  -3  -1   4-128.375 305.921  19
   3  -1  -4 601.226 408.380   1
  -3  -1   3 21950.5 1717.72  19
   3  -1  -3 20759.2 1614.95   1
  -3  -1   2 6914.36 946.537  19
   3  -1  -2 7886.96 896.519   1
  -3   1   2 6875.07 1016.47   2
  -3  -1   1 28638.4 2494.62  18
  -3   1   1 28141.7 2477.28  18
   3   1  -1 33187.1 2129.18   4
  -3   1   1 36340.8 2019.30   2
  -3  -1   0 10256.0 1074.78   2
  -3  -1   0 7189.38 1355.73  18
  -3   1   0 7449.12 1332.75  18
   3   1   0 8477.91 1140.18   4
  -3   1   0 8902.77 1090.05   2
  -3   1  -1 2291.87 851.022  18
  -3   1  -1 3108.58 753.702   2
  -3  -1  -1 2524.63 734.065   2
  -3  -1  -1 1593.23 876.999  18
   3   1   1 2756.83 770.892   4
  -3  -1  -2 2925.19 1053.36  18
  -3   1  -2 2238.73 963.606  18
  -3   1  -2 4776.00 911.356   2
  -3  -1  -2 4435.15 855.692   2
   3   1   2 3807.17 854.098   4
  -3   1  -3 347.826 574.445   2
  -3  -1  -3-243.816 584.584   2
   3   1   3 319.819 482.624   4
  -3  -1  -4 4275.52 1093.94  11
  -3   1  -4 3794.36 1050.06  11
  -3   1  -4 5371.34 984.027   2
  -3  -1  -4 4281.38 954.273   2
  -3  -1  -4 7282.06 1443.22  14
  -3  -1  -5 1732.57 1051.70  11
  -3   1  -5 407.039 614.079  11
  -3   1  -5 1097.35 754.905  16
  -3   1  -5 166.831 578.549   2
  -3   1  -5 514.902 709.218  14
  -3  -1  -5 231.547 255.973   2
  -3  -1  -5-506.675 976.959  14
  -3   1  -6 1065.03 999.886  11
  -3   1  -6 1587.71 1954.45  10
  -3  -1  -6 1119.81 1072.99  11
  -3  -1  -6 1119.86 2178.48  10
  -3   1  -6 1602.81 812.555  16
  -3   1  -6-47.8744 965.643  14
  -3  -1  -6 3916.36 1245.02  14
  -3   1  -6 1301.64 966.207   2
  -3  -1  -6 1837.01 1038.32   2
  -3  -1  -7 836.721 1081.46  11
  -3   1  -7 824.730 797.191  11
  -3   1  -7 2408.84 1976.04  10
  -3  -1  -7 362.287 2065.92  10
  -3  -1  -7-123.195 626.819  16
  -3   1  -7 956.152 808.235  16
  -3  -1  -7 1103.92 1212.34  14
  -3  -1  -8 365.246 811.350  11
  -3   1  -8 1194.50 908.878  11
  -3   1  -8 1571.59 2060.83  10
  -3  -1  -8 841.178 2002.36  10
  -3  -1  -8 145.939 540.079  16
  -3   1  -8 966.237 558.513  16
  -3  -1  -9 332.948 1773.22  10
  -3   1  -9 919.097 684.077  16
  -3  -1 -10 607.208 848.533   9
  -3   1 -10 13.7086 855.881   9
  -3  -1 -11-135.484 537.835   9
  -3   1 -11-658.222 558.372   9
   3  -2 -12-787.857 522.112   8
   3   2 -12 501.809 496.164   8
   3  -2 -11 1074.00 684.279   8
   3   2 -11-77.7987 688.602   8
   3  -2 -10-173.072 704.791   8
   3   2 -10-620.264 770.014   8
   3  -2  -9 311.851 754.650   8
   3   2  -9 1196.16 894.201   8
   3  -2  -8 238.215 861.434   8
   3   2  -8-61.5501 783.018   8
   3   2  -8 168.103 806.214   6
  -3  -2   7 148.815 886.098  19
   3  -2  -7-4.12283 182.641   1
   3  -2  -7 322.061 836.089   8
   3   2  -7 1189.46 791.366   6
   3   2  -6 622.615 668.765   6
  -3  -2   6 2825.59 924.979  19
   3  -2  -6 2220.02 852.659   5
   3   2  -6 3891.80 1050.47  15
   3  -2  -6 1947.78 831.935   1
   3  -2  -6 1586.69 927.096   8
  -3  -2   5 7803.50 1411.07  19
   3  -2  -5 7754.38 1235.55   1
  -3  -2   4 239.411 520.843  19
   3  -2  -4 273.629 479.271   1
  -3  -2   3 21894.4 1740.91  19
   3  -2  -3 22449.9 1682.64   1
  -3  -2   2 1317.72 723.771  19
   3  -2  -2 2203.24 625.883   1
   3   2  -2 2205.27 681.172   4
  -3   2   1 297.542 695.923  18
  -3  -2   1 700.249 754.453  18
  -3   2   1 376.546 489.102   2
   3   2  -1 566.463 598.427   4
  -3  -2   0 14647.9 1749.85  18
  -3   2   0 12352.3 1697.61  18
   3   2   0 15020.6 1475.44   4
  -3   2   0 17198.6 1495.76   2
  -3  -2  -1 218.667 432.816  18
  -3   2  -1-327.466 638.235  18
  -3   2  -1 384.074 554.546   2
  -3  -2  -1-426.226 591.536   2
   3   2   1-311.852 484.628   4
  -3   2  -2 5892.27 1049.03   2
  -3  -2  -2 4590.13 870.562   2
   3   2   2 5021.00 1034.44   4
  -3   2  -3 1230.76 632.213   2
  -3  -2  -3 1641.98 638.130   2
   3   2   3 1046.31 573.593   4
  -3  -2  -4 1026.62 857.824  11
  -3   2  -4-22.5169 601.218  11
  -3   2  -4 620.629 577.767   2
  -3  -2  -4-135.085 513.597   2
  -3  -2  -4-786.999 1174.66  14
  -3  -2  -5 254.716 567.692  11
  -3   2  -5 1843.85 1031.35  11
  -3   2  -5 3106.98 2058.73  10
  -3   2  -5 457.047 622.639  16
  -3   2  -5 2827.09 964.189   2
  -3   2  -5 1514.97 821.580  14
  -3  -2  -5 518.327 1027.21  14
  -3  -2  -5 2303.43 833.002   2
  -3  -2  -6 4200.08 1252.86  11
  -3   2  -6 4699.64 2144.06  10
  -3  -2  -6 5832.89 2133.37  10
  -3   2  -6 5409.20 1453.00  11
  -3   2  -6 6061.58 1214.40  16
  -3   2  -6 7956.87 1394.95   2
  -3  -2  -6 4485.69 1294.17  14
  -3  -2  -6 7168.20 1292.34   2
  -3  -2  -7 1855.68 895.704  11
  -3   2  -7 1386.92 981.132  11
  -3   2  -7 1930.92 1783.81  10
  -3  -2  -7 1708.29 1964.90  10
  -3   2  -7 1044.98 620.006  16
  -3  -2  -7 1564.57 1207.33  14
  -3  -2  -8 7203.93 1258.30  11
  -3   2  -8 6376.21 1369.77  11
  -3   2  -8 7380.27 2384.28  10
  -3  -2  -8 9631.08 2467.06  10
  -3   2  -8 7086.06 1302.05  16
  -3   2  -9 1943.52 868.631  16
  -3  -2  -9 2451.06 1926.05  10
  -3  -2 -10 646.636 1713.09  10
  -3  -2 -10 11.1700 841.222   9
  -3   2 -10 177.683 818.953   9
  -3  -2 -11-463.961 542.448   9
  -3   2 -11 101.451 568.850   9
   3  -3 -12 439.504 513.237   8
   3   3 -12 1225.59 552.930   8
   3  -3 -11-459.840 632.012   8
   3   3 -11 167.395 574.288   8
   3  -3 -10 1269.10 813.992   8
   3   3 -10 1111.71 833.371   8
   3  -3  -9 1893.78 889.047   8
   3   3  -9 448.988 717.834   8
   3  -3  -8 418.474 505.056   8
   3   3  -8-277.166 649.159   6
  -3  -3   7-1585.07 656.567  19
   3   3  -7-233.332 772.255  15
   3  -3  -7 288.369 548.052   1
   3  -3  -7 798.209 846.175   8
   3   3  -7-54.3786 858.589   6
   3   3  -6 2372.74 894.594   6
  -3  -3   6 3434.12 1087.11  19
   3  -3  -6 3682.90 980.666   5
   3   3  -6 3749.56 1115.01  15
   3  -3  -6 3154.40 1157.22   8
   3  -3  -6 3175.70 899.357   1
  -3  -3   5 2327.26 966.376  19
   3  -3  -5 2211.20 643.998   1
  -3  -3   4 2999.41 947.285  19
   3  -3  -4 3129.39 795.705   1
  -3  -3   3 750.244 623.886  19
   3  -3  -3 1049.13 557.486   1
  -3  -3   2 6481.52 1029.20  19
   3  -3  -2 5795.70 831.951   1
   3   3  -2 6315.12 1052.40   4
  -3  -3   1 6255.47 1290.05  18
  -3   3   1 7372.37 1448.22  18
   3   3  -1 6616.02 1033.78   4
  -3   3   1 8042.25 1083.51   2
  -3   3   0 698.242 706.388  18
  -3  -3   0 278.293 589.539  18
  -3   3   0 960.860 557.646   2
   3   3   0 1093.76 578.785   4
  -3   3  -1 3172.14 917.933  18
  -3   3  -1 4012.26 868.187   2
  -3  -3  -1 3684.30 1080.10  18
   3   3   1 3428.57 839.305   4
  -3   3  -2 28672.1 2041.26   2
   3   3   2 28829.9 2067.96   4
  -3   3  -3 1718.66 720.745   2
  -3  -3  -3 3911.78 821.267   2
   3   3   3 2149.93 749.330   4
  -3  -3  -4 6706.80 1356.61  11
  -3   3  -4 6085.94 1192.25  16
  -3   3  -4 10108.7 1405.42  11
  -3   3  -4 6332.39 1228.01   2
  -3  -3  -4 6824.15 1472.69  14
  -3  -3  -4 5105.52 1014.03   2
  -3  -3  -5 2458.19 1110.92  11
  -3   3  -5 980.620 996.778  11
  -3   3  -5 2147.41 1965.93  10
  -3   3  -5 1130.16 570.392  16
  -3   3  -5 1252.94 836.677   2
  -3   3  -5 3699.30 1168.90  14
  -3  -3  -5 1383.00 960.588  14
  -3  -3  -5 576.433 608.684   2
  -3   3  -6 5225.01 1447.32  11
  -3   3  -6 6294.15 2275.60  10
  -3  -3  -6 6411.18 1271.92  11
  -3  -3  -6 7330.65 2627.79  10
  -3   3  -6 6377.21 1145.19  16
  -3  -3  -6 6588.86 1489.37  14
  -3  -3  -7 3693.44 1183.77  11
  -3   3  -7 3316.21 1091.27  11
  -3   3  -7 4266.02 2152.45  10
  -3  -3  -7 4766.92 2188.16  10
  -3   3  -7 3244.68 1055.17  16
  -3  -3  -7 4004.55 1104.54  14
  -3  -3  -8 1157.10 740.326  11
  -3   3  -8 1596.48 926.150  11
  -3  -3  -8 600.178 2187.56  10
  -3   3  -8 544.313 678.726  16
  -3  -3  -8 1841.30 987.018  14
  -3  -3  -9-226.417 1845.94  10
  -3   3  -9 849.137 681.610  16
  -3  -3 -10 534.283 2041.49  10
  -3  -3 -10 585.387 811.994   9
  -3   3 -10 698.937 754.999   9
  -3   3 -11 1948.82 732.830   9
  -3  -3 -11 2560.45 638.039   9
   3  -4 -12 1199.32 462.326   8
   3   4 -12 472.192 437.669   8
   3  -4 -11-80.5778 577.849   8
   3   4 -11-616.750 585.731   8
   3  -4 -10 1428.09 863.415   8
   3   4 -10 3204.38 970.490   8
   3  -4  -9 777.401 932.858   8
   3   4  -9 1051.84 949.203   8
   3   4  -8 5719.26 1218.40  15
   3  -4  -8 5922.30 1497.71   8
   3   4  -8 7978.54 1309.98   6
   3   4  -7 1036.00 703.932   6
  -3  -4   7 1603.32 1208.36  19
   3  -4  -7 1877.23 890.225   5
   3   4  -7 2347.63 744.285  15
   3  -4  -7 701.153 821.395   8
   3  -4  -7 3327.91 974.137   1
   3   4  -6 1404.11 952.792   6
  -3  -4   6 1857.09 932.394  19
   3  -4  -6 897.488 631.924   5
   3  -4  -6 2115.56 950.503   1
   3   4  -6 1763.87 784.249  15
   3  -4  -6 207.887 858.540   8
   3   4  -5 1079.72 656.313   6
  -3  -4   5 1708.43 864.775  19
   3  -4  -5 1578.84 627.313   1
  -3  -4   4 2144.26 905.729  19
   3  -4  -4 2215.49 718.516   1
  -3  -4   3 716.749 458.842  19
   3   4  -3-166.723 498.073   4
   3  -4  -3 81.7317 478.584   1
  -3  -4   2 521.163 490.467  19
   3   4  -2-107.581 567.570   4
   3  -4  -2-429.011 289.852   1
  -3  -4   1 5515.87 1222.70  18
  -3   4   1 4150.01 1208.07  18
   3   4  -1 5044.46 937.401   4
  -3   4   1 5799.79 1037.13   2
  -3   4   0 1022.73 767.279  18
  -3  -4   0 278.490 613.037  18
  -3   4   0 1259.44 675.350   2
   3   4   0 593.253 495.558   4
  -3  -4  -1-366.065 624.755  18
  -3   4  -1 179.261 605.956  18
  -3   4  -1 168.714 563.749   2
   3   4   1 381.759 632.288   4
  -3   4  -2 724.670 574.929   2
   3   4   2 637.883 535.986   4
  -3   4  -3-445.724 587.604   2
   3   4   3 479.524 553.911   4
  -3  -4  -4 5380.80 1258.08  11
  -3   4  -4 5740.12 1166.81  11
  -3   4  -4 5962.15 1102.69  16
  -3   4  -4 5962.69 1266.65   2
  -3   4  -4 7843.14 1649.47  14
   3   4   4 6463.64 1015.85   4
  -3  -4  -4 4215.65 1259.32  14
  -3   4  -5 11267.9 1677.91   2
  -3   4  -5 8844.39 1452.94  11
  -3   4  -5 10761.1 1527.87  16
  -3  -4  -5 11214.3 1532.07  11
  -3   4  -5 11395.0 1737.68  14
  -3  -4  -5 10344.0 1632.49  14
  -3  -4  -6 6142.50 1281.07  11
  -3  -4  -6 4608.48 2358.96  10
  -3   4  -6 6197.39 1310.70  16
  -3   4  -6 4692.42 1285.15  11
  -3  -4  -6 6707.06 1487.34  14
  -3  -4  -7 4820.90 1070.80  11
  -3   4  -7 4820.40 1227.99  11
  -3  -4  -7 5283.52 2150.62  10
  -3   4  -7 4712.15 1257.60  16
  -3  -4  -7 3159.61 1252.52  14
  -3   4  -8 1206.06 867.957  11
  -3  -4  -8 21.3279 2043.75  10
  -3  -4  -8 78.1460 560.393  11
  -3   4  -8 58.3277 727.762  16
  -3  -4  -8 1870.95 1219.54  14
  -3  -4  -9 231.679 2119.28  10
  -3   4  -9 1834.65 722.221  16
  -3  -4 -10 690.225 1948.38  10
  -3  -4 -10-121.676 689.794   9
  -3   4 -10-19.7319 841.020   9
  -3  -4 -11 1493.67 501.311   9
  -3   4 -11-136.363 481.388   9
   3  -5 -12 1184.59 487.348   8
   3   5 -12-716.937 470.150   8
   3  -5 -11-435.265 495.460   8
   3   5 -11-66.1003 526.965   8
   3  -5 -10 2450.31 888.264   8
   3   5 -10 2800.19 900.959   8
   3  -5  -9 228.225 646.171   8
   3   5  -9 948.701 739.974   6
   3   5  -8 8840.27 1481.51  15
   3  -5  -8 8199.21 1523.56   8
   3   5  -8 8335.71 1378.90   6
   3   5  -7 1217.76 779.943   6
  -3  -5   7 1669.69 904.483  19
   3  -5  -7 1564.14 830.472   5
   3   5  -7 1868.54 1040.96  15
   3  -5  -7 1213.03 668.164   1
   3  -5  -7 675.747 835.085   8
   3   5  -6-844.880 872.232   6
  -3  -5   6 1014.71 742.921  19
   3  -5  -6 376.493 748.805   1
   3  -5  -6 21.8448 259.471   5
   3   5  -6 1167.39 792.541  15
   3  -5  -6-94.7354 558.869   8
  -3  -5   5 49.4100 439.912  19
   3  -5  -5 657.688 575.213   5
   3  -5  -5-260.388 759.671   8
   3  -5  -5-37.2272 199.801   1
  -3  -5   4 4242.41 944.563  19
   3  -5  -4 2600.47 747.455   1
  -3  -5   3 309.528 719.991  19
   3  -5  -3-85.2578 518.183   1
   3   5  -3 334.875 612.799   4
  -3  -5   2 15511.5 1587.47  19
   3  -5  -2 15149.8 1343.02   1
   3   5  -2 12605.4 1433.73   4
  -3   5   1 4033.61 1072.41  18
  -3  -5   1 2570.26 975.547  18
  -3   5   1 2803.98 758.333   2
   3   5  -1 2563.53 854.576   4
  -3   5   0 331.659 705.283  18
  -3   5   0 1098.96 685.577   2
  -3  -5   0 88.1353 699.887  18
   3   5   0 1045.67 521.231   4
  -3   5  -1 1710.53 878.178  18
  -3   5  -1 1553.44 760.694   2
  -3  -5  -1 1818.73 901.704  18
   3   5   1 2421.56 756.890   4
  -3   5  -2-164.546 623.402   2
   3   5   2 140.943 590.749   4
  -3   5  -3 3411.27 949.790   2
  -3  -5  -3 2094.69 1195.06  14
   3   5   3 2540.48 856.910   4
  -3  -5  -4 821.267 991.917  11
  -3   5  -4-1854.07 948.856  11
  -3   5  -4-98.9575 176.187  16
  -3   5  -4 267.971 802.813   2
   3   5   4-1347.48 703.779   4
  -3  -5  -4 607.086 1391.45  14
  -3  -5  -5 11811.0 1557.24  11
  -3   5  -5 8962.69 1550.64  11
  -3   5  -5 12148.1 1783.36  16
  -3   5  -5 9531.71 1517.94   2
  -3  -5  -5 11713.7 1939.36  14
  -3  -5  -6 932.182 938.549  11
  -3   5  -6 610.359 849.654  11
  -3  -5  -6 154.272 2296.22  10
  -3   5  -6 454.641 812.725  16
  -3  -5  -6 1520.28 1066.40  14
  -3  -5  -7 1858.99 1067.43  11
  -3   5  -7 3054.14 1024.31  11
  -3  -5  -7 2733.29 2229.59  10
  -3   5  -7 3527.70 967.665  16
  -3  -5  -7 3052.56 1250.41  14
  -3  -5  -8 1398.71 749.465  11
  -3   5  -8 1427.26 814.471  11
  -3  -5  -8 1431.21 2301.37  10
  -3   5  -8 858.453 803.442  16
  -3  -5  -8 2217.76 1223.84  14
  -3  -5  -9 228.546 2168.20  10
  -3   5  -9 310.720 532.167  16
  -3  -5  -9 1375.00 895.634   9
  -3   5  -9 273.990 927.378   9
  -3  -5 -10 225.699 1514.13  10
  -3  -5 -10-25.3785 701.840   9
  -3   5 -10-464.436 777.062   9
   3  -6 -12 311.210 432.095   8
   3   6 -12 392.104 439.899   8
   3  -6 -11 698.071 586.382   8
   3   6 -11 394.984 368.374   8
   3  -6 -10 717.682 756.565   8
   3   6 -10 1287.24 786.427   8
   3  -6  -9 490.019 761.798   8
   3   6  -9 1080.26 607.962   6
   3   6  -8 3109.02 1053.09  15
   3  -6  -8 1178.94 1032.26   8
   3   6  -8 1531.76 735.147   6
   3   6  -7 2306.07 882.089   6
   3  -6  -7 1030.99 625.448   5
   3  -6  -7 2242.15 813.096   1
   3   6  -7 1696.58 989.545  15
   3  -6  -7 329.853 825.769   8
   3   6  -6 4376.67 1015.09   6
  -3  -6   6 1909.90 1080.05  19
   3  -6  -6 3577.67 981.633   5
   3   6  -6 3359.21 1019.15  15
   3  -6  -6 3099.89 989.062   8
   3  -6  -6 3032.12 875.974   1
  -3  -6   5 1021.17 806.164  19
   3   6  -5 599.823 698.150  15
   3  -6  -5 1955.11 640.581   5
   3  -6  -5 471.517 661.123   1
   3  -6  -5 1589.50 878.814   8
  -3  -6   4 416.956 675.106  19
   3  -6  -4 755.869 480.700   1
   3   6  -4 1135.22 619.995   4
  -3  -6   3 736.144 789.649  19
   3  -6  -3 192.969 342.048   1
   3   6  -3-41.6052 556.780   4
  -3  -6   2 1114.22 909.185  19
   3  -6  -2 2432.81 537.917   1
   3   6  -2 1090.64 692.706   4
  -3   6   1 16.3041 622.901   2
  -3  -6   1-57.2431 714.786  18
  -3   6   1-92.8963 826.920  18
   3   6  -1-120.398 494.954   4
  -3  -6   0 1565.58 906.496  18
  -3   6   0 2668.49 917.801  18
  -3   6   0 1334.77 654.170   2
   3   6   0 2060.55 748.803   4
  -3  -6  -1 13547.2 1682.11  18
  -3   6  -1 12344.8 1599.38  18
   3   6   1 8643.22 1274.38   4
  -3   6  -1 10742.0 1376.09   2
   3   6   2 11223.3 1450.45   4
  -3   6  -2 12181.1 1500.45   2
  -3   6  -3-406.523 566.311  16
  -3   6  -3-515.404 624.454   2
  -3  -6  -3 364.976 749.124  14
   3   6   3-98.4199 539.488   4
  -3  -6  -4 1622.10 977.292  11
  -3   6  -4-436.996 1041.18  11
  -3   6  -4 1391.16 767.233  16
  -3   6  -4 1947.00 815.236   2
  -3  -6  -4-47.6570 1071.81  14
   3   6   4 76.9290 714.535   4
  -3  -6  -5 5799.02 1406.60  11
  -3   6  -5 5186.55 1208.79  11
  -3   6  -5 6426.45 1268.35  16
  -3   6  -5 9298.72 1448.98   2
  -3  -6  -5 5440.53 1565.56  14
  -3  -6  -6-78.0007 664.206  11
  -3   6  -6 335.218 846.889  11
  -3   6  -6 1133.12 830.603  16
  -3  -6  -6 2285.45 1898.41  10
  -3  -6  -6 843.774 1409.25  14
  -3  -6  -7 3292.85 1126.58  11
  -3   6  -7 3325.65 1015.87  11
  -3   6  -7 3458.39 1070.22  17
  -3  -6  -7 1724.87 1949.96  10
  -3   6  -7 2451.29 984.483  16
  -3  -6  -7 5562.36 1456.91  14
  -3   6  -8-640.111 671.064  11
  -3   6  -8 485.475 651.194  17
  -3  -6  -8 897.419 2010.95  10
  -3   6  -8-378.047 749.879  16
  -3  -6  -8 1923.41 1090.59  14
  -3  -6  -9-322.950 1964.99  10
  -3   6  -9 739.638 718.314  16
  -3  -6  -9 144.316 758.942   9
  -3   6  -9 356.116 834.740   9
  -3  -6  -9 1555.63 987.119  14
  -3  -6 -10 288.493 1816.60  10
  -3  -6 -10-670.859 685.397   9
  -3   6 -10 852.517 811.479   9
   3  -7 -12 565.220 458.038   8
   3  -7 -12-348.463 586.749  13
   3  -7 -11-218.494 481.594   8
   3   7 -11-444.355 572.358   8
   3  -7 -10 1059.86 698.718   8
   3   7 -10 1154.98 628.587   8
   3   7  -9 843.424 733.101  15
   3  -7  -9 420.967 785.433   8
   3   7  -9 1357.19 909.249   6
   3   7  -8 1463.70 802.206   6
   3   7  -8 1245.01 907.102  15
   3  -7  -8 1565.00 828.879   8
   3   7  -7 2181.98 991.466   6
   3   7  -7 234.834 728.951  15
   3  -7  -7 1185.40 934.919   8
  -3  -7   6 7402.19 1615.89  19
   3  -7  -6 9305.22 1519.42   5
   3   7  -6 6384.57 1433.43  15
   3  -7  -6 7676.06 1457.34   8
   3  -7  -6 6619.39 1311.62   1
  -3  -7   5 4442.03 1248.27  19
   3  -7  -5 5549.24 1119.31   5
   3  -7  -5 6091.44 1098.79   1
   3   7  -5 5577.24 1022.18  15
   3  -7  -5 5819.83 1192.57   8
  -3  -7   4 1070.94 712.326  19
   3  -7  -4 3617.87 944.938   1
   3  -7  -4 1260.06 748.762   5
   3   7  -4 2714.07 835.667   4
   3  -7  -4 3736.30 968.706   8
  -3  -7   3-441.783 657.562  19
   3  -7  -3 928.890 566.814   1
   3   7  -3-570.501 507.406   4
  -3  -7   2 1992.24 854.767  19
  -3   7   2 1297.69 989.254  18
  -3  -7   2-524.713 1056.85  18
   3   7  -2 216.999 606.810   4
  -3   7   1 635.292 726.056  18
  -3   7   1 1237.60 623.919   2
  -3  -7   1 719.173 911.015  18
   3   7  -1 602.577 654.572   4
  -3  -7   0 3314.74 1087.49  18
  -3   7   0 2954.37 895.441  18
  -3   7   0 2051.09 812.630   2
   3   7   0 2377.73 811.778   4
  -3   7  -1 3477.14 968.269   2
   3   7   1 2433.71 835.904   4
  -3   7  -2 4616.78 1045.88   2
  -3  -7  -2 2230.73 1062.12  14
   3   7   2 3368.19 919.582   4
  -3   7  -3 13176.1 1575.01   2
  -3   7  -3 11804.4 1402.90  11
  -3   7  -3 13398.0 1750.17  16
   3   7   3 10352.2 1465.53   4
  -3  -7  -3 11128.8 1912.53  14
  -3  -7  -4-90.3455 687.599  11
  -3   7  -4 264.739 793.243  11
  -3   7  -4 1780.82 733.049  16
  -3   7  -4-82.9623 764.216   2
  -3  -7  -4-139.673 672.747  14
   3   7   4-901.915 728.439   4
  -3  -7  -5 3560.84 1116.84  11
  -3   7  -5 2477.87 928.734  16
  -3   7  -5 2340.23 971.338  11
  -3   7  -5 696.004 807.393   2
  -3  -7  -5 2675.34 1469.07  14
  -3  -7  -6 1202.96 692.371  11
  -3   7  -6 414.240 570.370  11
  -3   7  -6 1979.96 773.765  17
  -3   7  -6 262.772 571.521  16
  -3  -7  -6 629.401 1105.00  14
  -3  -7  -7 2840.54 949.089  11
  -3   7  -7 2196.35 790.778  11
  -3   7  -7 1233.29 800.990  17
  -3  -7  -7 1088.80 2006.41  10
  -3   7  -7 479.015 674.135  16
  -3  -7  -7 3476.51 1133.89  14
  -3   7  -8-255.697 552.584  17
  -3  -7  -8 539.280 2019.53  10
  -3   7  -8-977.491 910.044  16
  -3  -7  -8-1308.75 732.513  14
  -3   7  -9 1800.81 652.648  17
  -3  -7  -9 1301.75 2010.40  10
  -3   7  -9 2006.74 783.671  16
  -3  -7  -9 1665.85 801.575   9
  -3   7  -9 356.347 813.195   9
  -3  -7  -9 2339.49 707.499  14
  -3  -7 -10 998.310 1978.82  10
  -3  -7 -10 2045.21 657.616   9
  -3   7 -10 871.974 614.269   9
   3  -8 -12-201.636 500.428  13
   3  -8 -11 771.202 565.207   8
   3   8 -11-184.932 466.716   8
   3  -8 -10 496.986 622.525   8
   3   8 -10 772.649 665.498   8
   3   8  -9 887.288 893.168  15
   3  -8  -9 1454.59 821.068   8
   3   8  -9-148.560 651.830   6
   3   8  -8 321.235 535.556   6
   3   8  -8 268.295 775.972  15
   3  -8  -8 1208.57 865.650   8
   3   8  -7 1711.49 806.099   6
   3   8  -7 2469.36 949.489  15
   3  -8  -7 2329.82 1271.81   8
   3  -8  -6 100.867 641.525   5
  -3  -8   6-549.846 1000.35  19
   3   8  -6 506.001 773.912  15
   3  -8  -6-495.578 732.303   1
   3  -8  -6-632.746 747.361   8
  -3  -8   5 5192.41 1409.51  19
   3  -8  -5 4336.02 1015.83   5
   3  -8  -5 7102.55 1159.76   1
   3   8  -5 3855.60 930.667  15
   3  -8  -5 4043.95 1191.54   8
  -3  -8   4-885.954 931.911  19
   3  -8  -4-272.174 575.651   5
   3  -8  -4 505.196 544.463   1
   3   8  -4-1006.64 628.990  15
   3   8  -4 1029.43 464.409   5
   3   8  -4 293.470 685.358   4
   3  -8  -4 1195.32 748.413   8
   3  -8  -3 501.706 450.768   1
   3  -8  -3-438.586 506.317   5
   3   8  -3-205.244 675.700   4
   3   8  -3 877.728 690.853   7
  -3  -8   2-372.509 662.339  19
  -3  -8   2-674.770 955.629  18
  -3   8   2 480.363 655.951  18
   3   8  -2 365.978 504.226   4
  -3   8   1 7760.98 1355.74  18
  -3  -8   1 7126.13 1372.18  18
   3   8  -1 6336.17 1145.15   4
  -3   8   1 7446.34 1262.93   2
  -3   8   0 1867.33 836.811  18
  -3   8   0 3703.82 1050.61   2
  -3  -8   0 3235.59 1146.19  18
   3   8   0 3706.06 911.038   4
  -3   8  -1-330.322 715.028   2
   3   8   1-798.547 667.816   4
  -3   8  -2 7611.08 1301.37   2
  -3   8  -2 6057.73 1240.93  16
  -3  -8  -2 5096.26 1603.26  14
  -3   8  -3 4300.37 1100.26  16
  -3   8  -3 3972.68 1125.76   2
  -3  -8  -3 3538.74 1299.21  14
   3   8   3 3648.70 1069.68   4
  -3   8  -4 18704.0 2120.13   2
  -3   8  -4 17275.1 1789.82  11
  -3   8  -4 18568.8 1755.20  17
  -3   8  -4 17047.3 1971.04  16
   3   8   4 13235.4 1857.83   4
  -3  -8  -4 17527.0 2115.76  14
  -3  -8  -5 974.514 974.575  11
  -3   8  -5 1084.15 1064.81  11
  -3   8  -5 517.852 469.063  17
  -3   8  -5 846.584 608.999  16
  -3  -8  -5 67.2987 1211.55  14
  -3  -8  -6-9.30342 762.745  11
  -3   8  -6-1517.50 898.455  11
  -3   8  -6 688.949 714.359  17
  -3   8  -6 523.908 613.030  16
  -3  -8  -6 347.974 1238.24  14
  -3  -8  -7 2625.51 913.175  11
  -3   8  -7 2391.60 859.445  11
  -3   8  -7 1081.57 738.799  17
  -3   8  -7 186.115 535.698  16
  -3  -8  -7 346.446 963.116  14
  -3   8  -8 267.086 617.534  17
  -3  -8  -8 677.441 1856.24  10
  -3   8  -8 317.812 694.097  16
  -3  -8  -8 1487.38 1077.50   9
  -3  -8  -8 740.169 823.542  14
  -3   8  -9 1897.25 582.070  17
  -3  -8  -9-468.426 1824.30  10
  -3   8  -9 988.368 709.305  16
  -3  -8  -9-111.819 588.002   9
  -3   8  -9 80.0000 858.886   9
  -3  -8  -9 482.367 707.806  14
  -3  -8 -10 107.147 1592.90  10
   3  -9 -12 234.610 503.270  13
   3  -9 -11 354.113 494.876   8
   3   9 -11 8.81590 494.585   8
   3  -9 -10 193.171 544.490   8
   3   9  -9 200.006 733.256  15
   3  -9  -9 1104.74 820.137   8
   3   9  -9 751.229 608.999   6
   3   9  -8 2314.65 701.658   6
   3   9  -8-95.0245 602.052  15
   3  -9  -8 1267.12 816.848   8
   3  -9  -7 10836.0 1704.71   8
   3   9  -7 12136.6 1640.02  15
   3   9  -7 12582.4 1607.11   6
   3   9  -6 5806.79 1365.99  15
   3  -9  -6 4935.93 1483.60   8
   3  -9  -5 1523.55 810.310   5
  -3  -9   5 1741.93 1102.59  19
   3  -9  -5 1720.26 713.843   1
   3   9  -5 3064.68 1061.27  15
   3  -9  -5-453.844 805.893   8
   3  -9  -4 5049.52 1057.49   1
  -3  -9   4 5635.31 1442.19  19
   3  -9  -4 3848.04 1093.35   5
   3   9  -4 5395.22 1150.99  15
   3   9  -4 7514.97 1249.23   5
   3  -9  -4 4872.88 1177.77   8
   3   9  -4 2969.93 847.072   4
  -3  -9   3 791.124 1014.55  19
   3  -9  -3 664.186 571.054   5
   3   9  -3 1335.44 763.045  15
   3  -9  -3-1093.52 937.825   8
   3   9  -3 868.488 685.246   4
   3   9  -3 878.202 672.572   7
   3  -9  -3-491.557 719.999   1
   3  -9  -2 3145.79 711.772   5
   3   9  -2 3204.45 986.686   4
   3   9  -2 2950.75 927.198   7
  -3   9   1 1297.52 846.972   2
   3   9  -1 259.410 716.552   4
  -3   9   0 3.37048 776.718   2
   3   9   0-267.422 621.075   4
  -3   9  -1-99.4989 592.510   2
  -3   9  -1 1268.16 510.532  16
  -3   9  -2 1160.45 785.354   2
  -3   9  -2-708.795 728.562  16
  -3  -9  -2-1789.14 1302.82  14
  -3   9  -3-369.364 512.294  17
  -3   9  -3-2130.50 887.214  16
  -3   9  -3 387.630 684.048   2
  -3  -9  -3-1007.96 1297.78  14
  -3   9  -4 1406.03 871.830  17
  -3   9  -4 1638.82 975.076  16
  -3   9  -4 2602.26 1112.01   2
  -3  -9  -4-132.956 1407.02  14
   3   9   4 271.256 969.057   4
  -3   9  -5-488.499 402.402  17
  -3   9  -5 543.085 575.956  16
  -3  -9  -5 1135.11 1250.51  14
  -3   9  -6 1676.51 600.040  17
  -3   9  -6 74.4125 515.280  16
  -3  -9  -6 423.204 1156.05  14
  -3   9  -7 2722.88 819.911  17
  -3   9  -7 2509.26 932.836  16
  -3  -9  -7 2257.61 788.506  14
  -3   9  -8 465.928 613.182  17
  -3  -9  -8-39.6980 1938.18  10
  -3   9  -8-42.4019 686.074  16
  -3  -9  -8 1942.54 1123.32  14
  -3   9  -9 836.575 457.905  17
  -3  -9  -9 493.413 1904.42  10
  -3   9  -9 1816.64 766.203  16
  -3  -9  -9 1620.83 732.663  14
   3 -10 -11 1022.02 574.536   8
   3  10 -11 1303.53 552.577   8
   3 -10 -11 1666.91 793.443  13
   3 -10 -10 333.882 529.779   8
   3  10  -9 202.248 693.482  15
   3 -10  -9 106.223 605.531   8
   3  10  -9 455.891 519.059   6
   3  10  -8 295.693 648.583   6
   3  10  -8-580.059 645.173  15
   3 -10  -8 247.126 688.345   8
   3  10  -7 387.235 714.220   6
   3  10  -7 1279.92 883.967  15
   3 -10  -7-628.592 760.283   8
   3  10  -6 2133.39 1126.56  15
   3 -10  -6 2185.48 1042.51   8
  -3 -10   5 1180.55 1052.46  19
   3 -10  -5 2878.62 804.508   1
   3  10  -5 1487.51 756.490  15
   3 -10  -5 231.525 646.517   8
  -3 -10   4 17566.0 2357.15  19
   3 -10  -4 18075.4 2032.79   5
   3 -10  -4 20650.0 2056.07   1
   3 -10  -4 14548.3 1918.72   8
   3  10  -4 18310.2 1934.57  15
   3  10  -4 13879.4 1796.70   4
  -3 -10   3 16686.9 2192.97  19
   3 -10  -3 14201.6 1707.06   5
   3 -10  -3 14321.4 1680.09   1
   3 -10  -3 13921.7 1621.29   8
   3  10  -3 14240.8 1693.57  15
   3  10  -3 13767.8 1600.61   4
   3  10  -3 14500.4 1722.66   7
   3 -10  -2 4179.27 1179.07   5
   3 -10  -2 2430.42 955.304   8
   3  10  -2 4053.36 1067.10   4
   3  10  -2 3761.46 1187.83   7
   3 -10  -1-81.8409 623.914   5
  -3  10   1-3.56351 159.832   2
   3  10  -1 778.470 725.753   4
   3  10  -1 392.862 801.124   7
   3 -10   0 5508.05 1326.08   5
  -3  10   0 3693.40 1114.66   2
  -3  10   0 5132.48 1118.03  17
   3  10   0 5961.09 1164.96   7
  -3  10  -1 817.778 686.552  17
  -3  10  -1-328.645 711.609   2
  -3  10  -1-308.588 615.474  16
  -3 -10  -1-230.132 355.062  14
   3  10   1-59.6937 916.077   7
  -3  10  -2 4219.50 1188.00  17
  -3  10  -2 3911.04 1098.55   2
  -3  10  -2 3464.20 1134.22  16
  -3 -10  -2 5813.01 1859.08  14
  -3  10  -3 21307.4 2226.00   2
  -3  10  -3 20267.8 1933.22  17
  -3  10  -3 18845.5 2104.86  16
  -3 -10  -3 18345.2 2274.17  14
  -3  10  -4 8543.04 1429.18  17
  -3  10  -4 6976.02 1330.57  16
  -3 -10  -4 7476.38 1799.87  14
  -3  10  -5 406.634 727.574  17
  -3  10  -5 2440.99 814.423  16
  -3 -10  -5 1601.40 1454.81  14
  -3  10  -6 5887.36 1195.24  17
  -3  10  -6 6771.05 1333.22  16
  -3 -10  -6 6222.47 1395.29  14
  -3  10  -7-202.481 560.943  17
  -3  10  -7 14.1353 569.986  16
  -3 -10  -7 161.006 1201.16  14
  -3  10  -8-283.054 615.844  17
  -3  10  -8 755.741 705.666  16
  -3 -10  -8 620.156 759.978  14
  -3  10  -9 719.887 433.913  17
  -3  10  -9 316.970 566.341  16
  -3 -10  -9 1451.84 673.675  14
   3 -11 -11 368.545 467.644   8
   3  11 -11 362.761 452.322   8
   3 -11 -11-495.851 593.584  13
   3 -11 -10 1393.76 725.774   8
   3  11  -9-710.158 832.741  15
   3 -11  -9-54.1346 507.952   8
   3  11  -9-176.577 590.887   6
   3  11  -8 826.263 558.612   6
   3  11  -8 1794.95 845.574  15
   3 -11  -8 510.284 680.391   8
   3  11  -7 2947.17 813.113   6
   3  11  -7 2158.83 1051.95  15
   3 -11  -7 1011.64 892.066   8
   3  11  -6 917.756 765.925  15
   3 -11  -6 2201.61 834.053   8
   3  11  -5 807.043 874.330  15
   3 -11  -5 719.847 898.152   8
  -3 -11   4-643.762 917.039  19
   3  11  -4 1506.91 840.448  15
   3 -11  -4-1684.92 952.625   8
   3 -11  -4 1320.39 504.741   1
   3 -11  -3 5769.91 1231.51   5
  -3 -11   3 6429.29 1686.12  19
   3  11  -3 5838.24 1285.83  15
   3 -11  -3 5484.87 1295.56   8
   3  11  -3 4570.97 1163.07   4
   3  11  -3 6093.62 1362.41   7
   3 -11  -3 5922.12 1022.55   1
   3 -11  -2 5168.37 1289.16   5
   3  11  -2 6266.37 1090.77  15
   3 -11  -2 3655.71 1135.62   8
   3  11  -2 4472.35 1142.73   4
   3  11  -2 4960.36 1138.54   7
   3 -11  -1 21346.7 2105.20   5
   3  11  -1 19375.3 1946.20   4
   3  11  -1 18327.7 1943.17   7
  -3  11   1 22303.1 2219.84   2
   3 -11   0-1202.19 654.593   5
  -3  11   0 789.057 752.160   2
  -3  11   0 685.296 711.370  16
   3  11   0-447.385 813.778   7
  -3  11  -1 2046.59 739.736  17
  -3  11  -1 3885.88 1209.37   2
  -3  11  -1 4828.16 1257.08  16
   3  11   1 5623.73 1210.62   7
  -3  11  -2 2002.50 927.140  17
  -3  11  -2 603.911 918.674   2
  -3  11  -2 1144.85 927.088  16
  -3 -11  -2 1251.79 1102.24  14
  -3  11  -3 3861.75 901.031  17
  -3  11  -3 2601.44 1181.96  16
  -3 -11  -3 1949.29 1378.51  14
  -3  11  -4 592.996 658.229  17
  -3  11  -4 1883.20 808.575  16
  -3 -11  -4 412.973 1159.23  14
  -3  11  -5 5368.10 1180.67  17
  -3  11  -5 4496.70 1190.66  16
  -3 -11  -5 3440.76 1451.96  14
  -3  11  -6 964.235 776.183  17
  -3  11  -6 113.636 798.590  16
  -3 -11  -6 11.3182 1088.93  14
  -3  11  -7 2231.08 836.938  17
  -3  11  -7 2112.99 915.732  16
  -3 -11  -7 2427.24 1169.64  14
  -3  11  -8 1402.49 649.728  17
  -3  11  -8 1040.22 681.130  16
  -3  11  -9 164.086 402.472  17
  -3  11  -9 391.994 526.419  16
  -3 -11  -9 1320.25 644.478  14
   3 -12 -10-166.983 535.649   8
   3 -12 -10 302.514 761.064  13
   3  12  -9 53.8126 658.472  15
   3 -12  -9 426.977 626.424   8
   3  12  -9-952.135 547.788   6
   3  12  -8 116.904 631.540   6
   3  12  -8 644.456 793.775  15
   3 -12  -8-652.094 793.566   8
   3  12  -7 1257.58 692.381   6
   3  12  -7 455.800 773.604  15
   3 -12  -7 428.941 418.368   8
   3  12  -6-71.8939 710.907  15
   3 -12  -6 175.044 767.854   8
   3  12  -5 2609.54 1046.20  15
   3 -12  -5 1246.56 1096.14   8
   3  12  -4-159.891 769.738  15
   3 -12  -4 1231.45 867.621   8
   3  12  -4 660.683 819.911   7
   3  12  -3 9037.61 1487.06  15
   3 -12  -3 8612.76 1364.38   8
   3  12  -3 8899.35 1513.33   4
   3  12  -3 9458.20 1570.79   7
   3 -12  -2 39254.7 2631.81   8
   3  12  -2 46129.4 2887.43  15
   3  12  -2 44510.0 3044.29   4
   3  12  -2 45376.0 2951.48   7
  -3  12   1 8269.85 1495.52   2
   3  12  -1 7655.45 1400.13   4
   3  12  -1 6768.69 1499.08   7
  -3  12   0 2677.91 1266.69  17
  -3  12   0 4101.04 1125.25   2
  -3  12   0 5456.59 1344.48  16
   3  12   0 2223.43 1102.09   7
  -3  12  -1 4645.38 1232.42  17
  -3  12  -1 4655.95 1248.73   2
  -3  12  -1 3957.59 1180.06  16
  -3 -12  -1 4425.86 1669.28  14
   3  12   1 3442.44 1142.17   7
  -3  12  -2-647.782 812.246  17
  -3  12  -2 583.283 1032.82  16
  -3 -12  -2-1615.41 1439.59  14
   3  12   2-400.853 824.000   7
  -3  12  -3 6649.05 1181.68  17
  -3  12  -3 5492.55 1179.01  16
  -3 -12  -3 4758.34 1632.63  14
  -3  12  -4 1378.09 724.496  17
  -3  12  -4 484.600 518.342  16
  -3 -12  -4 211.604 1367.30  14
  -3  12  -5 348.304 604.639  17
  -3  12  -5-537.858 753.274  16
  -3  12  -6 5022.84 1016.25  17
  -3  12  -6 3516.86 1108.71  16
  -3 -12  -6 3094.89 1466.32  14
  -3  12  -7 3974.05 972.762  17
  -3  12  -7 3164.34 888.899  16
  -3 -12  -7 4400.19 1171.98  14
  -3  12  -8 364.543 575.160  17
  -3  12  -8 93.1870 629.518  16
  -3 -12  -8 1361.36 768.445  14
  -3  12  -9-791.635 401.220  17
  -3  12  -9-258.681 500.510  16
  -3 -12  -9 670.331 507.357  14
   3 -13 -10-69.2867 347.108   8
   3  13 -10-635.767 558.533   8
   3 -13 -10 50.2332 575.212  13
   3  13  -9 175.100 538.027  15
   3 -13  -9-4.78961 482.390   8
   3  13  -9-1296.87 612.688   6
   3  13  -8 56.0702 684.333   6
   3  13  -8-113.032 640.203  15
   3 -13  -8 321.977 738.697   8
   3  13  -7 309.930 546.489   6
   3  13  -7 439.871 742.456  15
   3 -13  -7-176.907 642.084   8
   3  13  -6-305.287 746.663  15
   3 -13  -6-388.972 789.167   8
   3  13  -5 2731.68 1037.72  15
   3 -13  -5 3141.52 1032.93   8
   3  13  -4 10389.6 1445.16  15
   3 -13  -4 8893.15 1477.81   8
   3  13  -4 10430.9 1656.26   7
   3  13  -3 524.194 591.105  15
   3 -13  -3 851.574 803.241   8
   3  13  -3-259.669 884.527   7
   3 -13  -2 734.540 573.846   8
   3  13  -2 55.4425 919.602  15
   3  13  -2 1794.57 1272.42   7
  -3  13   1 1142.90 981.206  17
   3  13  -1 1547.57 1208.79   4
   3  13  -1-1097.27 855.005   7
  -3  13   0 2704.57 1253.04  17
  -3  13   0 4344.40 1258.36  16
   3  13   0 2252.93 1056.93   7
  -3  13  -1 1210.13 997.730  17
  -3  13  -1 1387.30 851.794  16
  -3 -13  -1 1464.60 1374.22  14
   3  13   1 3007.12 1182.95   7
  -3  13  -2 1849.18 905.752  17
  -3  13  -2 712.137 953.537  16
  -3 -13  -2-430.705 1337.02  14
   3  13   2 3396.89 1022.77   7
  -3  13  -3-76.6218 555.403  17
  -3  13  -3 163.414 679.656  16
  -3 -13  -3-4.20209 1216.51  14
  -3  13  -4 682.549 643.967  17
  -3  13  -4-716.904 807.598  16
  -3 -13  -4-2048.34 1300.91  14
  -3  13  -5 222.071 400.425  17
  -3  13  -5 91.0295 770.580  16
  -3 -13  -5-802.319 1138.36  14
  -3  13  -6 980.164 716.908  17
  -3  13  -6-333.145 646.180  16
  -3 -13  -6 245.035 915.055  14
  -3  13  -7 782.575 587.523  17
  -3  13  -7 518.259 706.007  16
  -3 -13  -7 630.147 891.040  14
  -3  13  -8 74.1222 468.239  17
  -3  13  -8 759.547 645.747  16
  -3 -13  -8-148.015 652.630  14
  -3  13  -9 285.591 319.409  16
   3 -14 -10 33.1001 388.862   8
   3  14 -10 634.758 432.311   8
   3  14  -9 1003.41 641.312  15
   3 -14  -9 552.367 574.114   8
   3  14  -8-478.712 552.225   6
   3  14  -8 432.080 628.608  15
   3 -14  -8-150.196 614.508   8
   3  14  -7 1133.43 664.396   6
   3  14  -7 452.716 779.844  15
   3 -14  -7 1207.99 797.393   8
   3  14  -6 308.650 663.490  15
   3 -14  -6 489.591 814.852   8
   3  14  -5 254.009 723.857  15
   3 -14  -5-415.815 760.307   8
   3  14  -4 1106.02 853.722  15
   3 -14  -4 462.314 664.750   8
   3  14  -4 844.281 841.246   7
   3 -14  -3-333.780 1003.31   8
   3  14  -3-229.791 783.263  15
   3  14  -3 1275.69 852.842   7
   3 -14  -2-19.3098 866.057   8
   3  14  -2 1812.73 966.883  15
   3  14  -2 1462.04 1021.20   7
  -3  14   1 427.540 851.775  17
  -3  14   1 2505.96 970.376  16
   3 -14  -1 1149.16 1039.37   8
   3  14  -1 1041.76 773.603  15
   3  14  -1 24.7785 800.850   7
  -3  14   0 4927.79 1219.05  17
  -3  14   0 5470.61 1190.83  16
   3  14   0 3494.45 1066.21   7
  -3  14  -1 477.593 952.725  17
  -3  14  -1-862.967 877.578  16
  -3 -14  -1 662.663 1343.33  14
   3  14   1 779.754 810.818   7
  -3  14  -2 1491.65 900.491  17
  -3  14  -2 1610.28 858.165  16
   3  14   2 1651.74 775.815   7
  -3  14  -3 2061.49 957.955  17
  -3  14  -3 993.920 758.753  16
  -3 -14  -3 391.586 1207.11  14
  -3  14  -4 283.520 646.866  17
  -3  14  -4 181.485 715.211  16
  -3 -14  -4 1147.17 1173.67  14
  -3  14  -5 1227.43 772.559  17
  -3  14  -5 1096.94 825.667  16
  -3  14  -6 652.879 548.587  17
  -3  14  -6 46.3830 460.719  16
  -3 -14  -6 597.060 982.044  14
  -3  14  -7 2853.94 780.958  17
  -3  14  -7 3780.32 890.453  16
  -3 -14  -7 2472.50 1006.09  14
  -3  14  -8-527.123 493.855  17
  -3  14  -8 233.880 542.816  16
  -3 -14  -8 912.346 787.217  14
   3  15  -9 198.077 476.464  15
   3 -15  -9-92.9790 498.672   8
   3  15  -8-291.639 532.020   6
   3  15  -8-580.702 653.796  15
   3 -15  -8-139.652 557.312   8
   3  15  -7 500.806 570.267   6
   3  15  -7-371.851 692.811  15
   3 -15  -7-338.122 630.366   8
   3  15  -6 101.082 733.411  15
   3 -15  -6 636.396 711.120   8
   3  15  -5 745.097 828.738  15
   3 -15  -5 1013.39 892.697   8
   3 -15  -4-651.678 825.604   8
   3  15  -4-1020.87 743.968  15
   3 -15  -3 3718.84 1206.13   8
   3  15  -3 6551.40 1380.79  15
   3  15  -3 3675.96 1227.63   7
   3 -15  -2 464.627 700.138   8
   3  15  -2 1217.42 777.272  15
   3  15  -2 230.910 668.863   7
  -3  15   1 553.976 832.636  17
  -3  15   1 941.324 789.399  16
   3 -15  -1 708.364 775.072   8
   3  15  -1-603.606 784.455   7
  -3  15   0 1329.62 897.513  17
  -3  15   0-294.415 754.565  16
   3  15   0 2320.38 1039.00   7
  -3  15  -1-107.552 721.150  17
  -3  15  -1-11.0167 633.596  16
  -3 -15  -1-10.7777 1017.28  14
   3  15   1-253.907 803.162   7
  -3  15  -2 742.640 873.978  17
  -3  15  -2 655.296 695.993  16
  -3 -15  -2-1504.42 1275.29  14
   3  15   2 1258.99 839.482   7
  -3  15  -3 2276.71 981.818  17
  -3  15  -3 1982.90 751.392  16
  -3  15  -4 122.034 638.471  17
  -3  15  -4 963.211 665.305  16
  -3 -15  -4-311.063 1151.09  14
  -3  15  -5-128.580 471.413  17
  -3  15  -5-296.551 649.993  16
  -3 -15  -5-743.007 1098.72  14
  -3  15  -6 140.994 531.619  17
  -3  15  -6-466.565 637.645  16
  -3 -15  -6 1165.95 1064.17  14
  -3  15  -7 481.607 481.928  17
  -3  15  -7-4.07352 499.987  16
  -3 -15  -7 554.842 789.226  14
  -3  15  -8 815.049 425.755  17
  -3  15  -8 1333.62 524.500  16
  -3 -15  -8 544.024 511.558  14
   3 -16  -9-977.697 504.444   8
   3  16  -8-708.563 570.845  15
   3 -16  -8 431.360 601.317   8
   3  16  -8-317.498 558.856   6
   3  16  -7 325.847 488.613   6
   3  16  -7-73.2041 618.646  15
   3 -16  -7-274.564 614.435   8
   3  16  -6 990.567 827.044  15
   3 -16  -6 385.164 667.700   8
   3 -16  -5 461.044 709.641   8
   3  16  -5-32.9694 773.799  15
   3 -16  -4-689.224 709.754   8
   3  16  -4-602.275 731.296  15
   3  16  -4 1466.73 488.983   5
   3 -16  -3 505.559 537.862   8
   3  16  -3-505.928 819.935  15
   3  16  -3 1064.28 893.436   7
  -3  16   2 678.203 881.369  17
  -3  16   2 1540.91 836.228  16
   3 -16  -2 908.434 952.691   8
   3  16  -2-1077.69 714.841  15
   3  16  -2 889.271 777.405   7
  -3  16   1 1247.95 905.158  17
  -3  16   1 925.395 890.872  16
   3 -16  -1 541.272 635.917   8
   3  16  -1 627.249 709.820  15
   3  16  -1 1688.29 847.986   7
  -3  16   0 1477.88 1020.53  17
  -3  16   0 1901.79 959.744  16
   3  16   0 1210.76 922.471   7
  -3  16  -1 1098.55 1116.12  17
  -3  16  -1 199.974 680.166  16
   3  16   1-119.896 847.521   7
  -3  16  -2-473.517 712.658  17
  -3  16  -2 925.639 694.265  16
  -3 -16  -2-45.0783 1134.83  14
   3  16   2-238.256 829.930   7
  -3  16  -3 1112.87 656.950  17
  -3  16  -3 670.202 703.034  16
  -3 -16  -3 791.077 1036.09  14
   3  16   3-444.108 861.444   7
  -3  16  -4-39.2260 721.943  17
  -3  16  -4 278.448 564.711  16
  -3 -16  -4 860.364 1045.64  14
  -3  16  -5 83.1838 547.125  17
  -3  16  -5-701.511 703.556  16
  -3 -16  -5-18.0885 991.534  14
  -3  16  -6 559.683 669.838  17
  -3  16  -6-10.7620 567.873  16
  -3 -16  -6 1123.76 766.488  14
  -3  16  -7-8.33006 382.391  17
  -3  16  -7 878.998 533.978  16
  -3 -16  -7 137.968 716.043  14
   3 -17  -8 369.609 599.387   8
   3  17  -8 958.338 644.354  15
   3  17  -7-88.1954 363.244   6
   3 -17  -7-108.455 541.217   8
   3  17  -7-209.409 562.476  15
   3 -17  -6 507.283 718.986   8
   3  17  -6 504.155 814.791  15
   3 -17  -5 1281.55 826.801   8
   3  17  -5 784.619 738.608  15
   3 -17  -4 978.922 844.330   8
   3  17  -4 302.324 761.015  15
   3  17  -4 518.157 291.018   5
  -3  17   3-1537.67 834.242  16
   3 -17  -3-447.369 659.146   8
   3  17  -3-81.9715 852.749  15
   3  17  -3 778.393 841.303   7
  -3  17   2-567.426 820.160  17
  -3  17   2-639.129 774.246  16
   3 -17  -2-823.284 717.033   8
   3  17  -2 492.657 624.087  15
   3  17  -2 70.8250 794.928   7
  -3  17   1 40.5943 774.468  17
  -3  17   1-598.882 637.354  16
   3 -17  -1-948.542 822.526   8
   3  17  -1 859.481 755.517  15
   3  17  -1-56.0773 744.520   7
  -3  17   0 1050.93 753.492  17
  -3  17   0 303.980 597.943  16
   3  17   0 145.346 792.882   7
  -3  17  -1 1320.20 920.285  17
  -3  17  -1 363.163 723.274  16
   3  17   1 988.857 951.375   7
  -3  17  -2 333.990 721.711  17
  -3  17  -2-686.506 688.706  16
  -3 -17  -2 1650.44 1002.98  14
   3  17   2 1338.72 862.506   7
  -3  17  -3-423.819 650.295  17
  -3  17  -3 521.306 629.799  16
  -3 -17  -3 752.264 1012.18  14
   3  17   3-965.269 795.095   7
  -3  17  -4 517.843 683.824  17
  -3  17  -4 525.903 649.805  16
  -3 -17  -4-1182.49 1072.78  14
  -3  17  -5-4.77436 561.958  17
  -3  17  -5-363.868 495.642  16
  -3 -17  -5 1106.91 859.024  14
  -3  17  -6 487.074 530.286  17
  -3  17  -6-121.673 420.961  16
  -3 -17  -6 502.688 845.680  14
  -3  17  -7-1215.36 426.794  17
  -3 -17  -7 234.941 440.712  14
   3 -18  -8 52.6197 390.766   8
   3  18  -8 7.98478 450.169  15
   3  18  -7-218.939 386.051   6
  -3  18   7-633.476 466.628  16
   3 -18  -7-556.641 574.667   8
   3  18  -7 792.355 606.417  15
   3 -18  -6 429.125 587.282   8
   3  18  -6-8.84673 595.020  15
  -3  18   5-812.066 756.929  16
   3 -18  -5 1616.52 723.920   8
   3  18  -5 461.903 678.819  15
  -3  18   4 848.222 757.512  16
   3 -18  -4 1160.12 643.036   8
   3  18  -4-284.837 607.001  15
  -3  18   3-226.963 742.070  17
  -3  18   3 1467.81 818.611  16
   3 -18  -3 46.5728 540.480   8
   3  18  -3 1337.56 865.922  15
   3  18  -3 3.08898 744.707   7
  -3  18   2-325.416 682.591  17
  -3  18   2-190.985 641.017  16
   3 -18  -2-356.574 639.903   8
   3  18  -2-699.037 786.673  15
   3  18  -2 454.973 819.724   7
  -3  18   1 1032.94 818.877  17
   3 -18  -1-334.949 677.631   8
  -3  18   1 74.3492 628.425  16
   3  18  -1-1025.35 851.497  15
   3  18  -1-178.008 656.715   7
  -3  18   0-338.068 665.367  17
  -3  18   0 992.013 683.771  16
   3  18   0 626.920 1031.60   7
  -3  18  -1 773.250 877.582  17
  -3  18  -1 2779.65 855.806  16
   3  18   1 57.7332 833.272   7
  -3  18  -2 1347.66 658.250  17
  -3  18  -2 223.681 538.286  16
  -3 -18  -2 1797.31 1148.41  14
   3  18   2 384.804 687.078   7
  -3  18  -3 738.690 513.469  17
  -3  18  -3 1034.42 568.428  16
  -3 -18  -3 2048.70 1095.05  14
   3  18   3 421.148 813.733   7
  -3  18  -4-157.651 658.016  17
  -3  18  -4-452.952 507.593  16
  -3 -18  -4 27.2928 1117.52  14
  -3  18  -5-79.1747 460.315  17
  -3  18  -5-328.516 521.313  16
  -3 -18  -5 99.7226 899.299  14
  -3  18  -6 1033.61 479.859  17
  -3 -18  -6 1682.76 827.425  14
  -3  19   7-108.889 391.436  17
   3 -19  -7 138.460 453.643   8
   3  19  -7 521.223 480.583  15
   3  19  -6 554.742 455.737   6
  -3  19   6 292.230 554.356  17
   3 -19  -6-81.1388 607.747   8
   3  19  -6-567.232 672.558  15
  -3  19   5 541.245 713.151  17
  -3  19   5-774.668 558.609  16
   3 -19  -5 420.269 556.624   8
   3  19  -5-750.817 768.502  15
  -3  19   4-141.514 613.669  17
  -3  19   4-518.328 632.779  16
   3 -19  -4-232.872 554.749   8
   3  19  -4-393.349 753.648  15
  -3  19   3 1077.69 715.363  17
  -3  19   3-141.455 665.778  16
   3 -19  -3 852.345 682.321   8
   3  19  -3-877.065 789.990  15
   3  19  -3 1164.83 510.467   5
  -3  19   2 460.082 764.560  17
  -3  19   2-174.773 547.548  16
   3 -19  -2 261.923 633.847   8
   3  19  -2-1076.02 679.164  15
   3  19  -2 387.103 640.868   7
  -3  19   1 75.7781 587.578  17
   3 -19  -1-1128.01 639.682   8
  -3  19   1 525.378 615.266  16
   3  19  -1-983.170 500.083  15
   3  19  -1 415.254 870.745   7
  -3  19   0 814.083 655.417  17
  -3  19   0 2339.36 819.257  16
   3  19   0 1099.79 760.878   7
  -3  19  -1 1017.71 717.548  17
  -3  19  -1-1463.22 611.203  16
   3  19   1 464.958 784.692   7
  -3  19  -2-93.2336 648.660  17
  -3  19  -2-624.672 579.012  16
   3  19   2 504.357 714.029   7
  -3  19  -3 715.064 630.886  17
  -3  19  -3-1038.29 528.118  16
  -3 -19  -3 6.27616 1061.18  14
   3  19   3 1253.96 745.520   7
  -3  19  -4 979.974 585.581  17
  -3  19  -4-1.53505 446.022  16
  -3 -19  -4 1221.23 849.733  14
  -3  19  -5-453.655 386.901  17
   3  19   5 600.184 301.064   5
  -3 -19  -5 677.058 834.480  14
   3  20  -6 399.710 369.507   6
  -3  20   6 581.922 513.232  17
   3 -20  -6 1555.42 531.864   8
   3  20  -6 1360.81 554.153  15
  -3  20   5 246.054 604.624  17
   3 -20  -5 797.895 588.668   8
   3  20  -5 489.677 520.169  15
  -3  20   4 218.477 537.259  17
   3 -20  -4 22.0150 497.563   8
   3  20  -4 566.876 540.476  15
  -3  20   3-75.3242 620.299  17
   3 -20  -3-393.271 603.148   8
   3  20  -3 53.9040 278.803   5
   3  20  -3 522.534 579.416  15
  -3  20   2 44.7622 624.093  17
   3 -20  -2 669.441 600.083   8
   3  20  -2-715.425 612.648  15
   3  20  -2-413.461 640.246   7
  -3  20   1 727.756 723.160  17
   3  20  -1-466.169 531.296  15
   3  20  -1 139.420 568.045   7
  -3  20   0-145.412 678.539  17
   3  20   0 291.439 594.802   7
  -3  20  -1-208.686 668.774  17
   3  20   1 824.041 619.017   7
  -3  20  -2 809.190 585.604  17
   3  20   2 158.017 659.086   7
  -3  20  -3 384.574 549.053  17
   3  20   3 1067.01 623.138   7
  -3  20  -4 221.339 477.104  17
  -3  20  -5-9.06270 326.011  17
   3  21  -5 1003.44 437.908   6
  -3  21   5-178.759 417.033  17
   3 -21  -5-200.481 441.014   8
   3  21  -5 903.841 535.290  15
  -3  21   4-280.434 519.793  17
   3  21  -4-7.22162 579.589  15
  -3  21   3 261.503 531.761  17
   3  21  -3 284.063 526.008  15
  -3  21   2-112.080 600.877  17
   3  21  -2-490.608 500.764  15
   3  21  -2 1000.96 470.854   5
  -3  21   1-292.038 658.511  17
   3  21  -1-751.369 479.870  15
   3  21  -1 111.281 529.552   7
  -3  21   0 1786.65 637.296  17
   3  21   0 162.945 576.048   7
  -3  21  -1 112.471 494.082  17
   3  21   1-143.392 526.495   7
  -3  21  -2 201.314 483.026  17
   3  21   2 346.871 620.883   7
  -3  21  -3 318.334 501.143  17
  -3  22   4 278.385 408.373  17
  -3  22   3 401.945 472.630  17
  -3  22   2 105.661 446.554  17
  -3  22   1 546.944 439.957  17
   3  22  -1 1274.27 340.415   5
  -3  22   0 157.841 444.475  17
  -3  22  -1 789.121 423.303  17
  -3  22  -2 419.719 363.262  17
   4   0 -11 12.2310 413.370   8
   4   0 -10-572.354 615.301   8
   4   0  -9-482.770 644.726   8
   4   0  -8 646.799 734.034   8
   4   0  -7-1150.11 773.941   5
   4   0  -7-94.8859 605.892   8
   4   0  -6-1059.02 638.973   5
   4   0  -6-111.402 766.612   8
   4   0  -5 158.378 565.073   5
   4   0  -5 6.66105 591.669   8
   4   0  -5 115.604 745.163   6
   4   0  -4-291.847 557.111   5
   4   0  -4-998.360 739.440   8
   4   0  -4-122.558 816.525   6
  -4   0   3-348.490 1040.19  18
   4   0  -3 181.729 557.300   5
   4   0  -3-346.735 610.022   6
  -4   0   2 1148.74 1156.13  18
   4   0  -2 954.300 588.407   5
  -4   0   1-372.829 977.293  18
   4   0  -1 504.517 354.862   5
  -4   0   0-14.7194 895.697  18
   4   0   0 28.8424 640.992   5
  -4   0   0-976.622 1029.38  14
  -4   0  -1-894.574 842.451  18
   4   0   1-478.934 302.398   5
  -4   0  -1-2096.52 1296.40  14
   4   0   2 1054.60 1060.15   5
  -4   0  -2-4058.35 1452.04  14
  -4   0  -3 1322.20 1053.90  14
  -4   0  -4 5313.15 1237.67  11
  -4   0  -4 4623.51 1420.13  14
  -4   0  -5 1099.22 970.123  11
  -4   0  -5 607.951 1011.76  14
  -4   0  -6 694.481 903.618  11
  -4   0  -6 1074.30 1142.33  14
  -4   0  -7 791.050 761.118  11
  -4   0  -8 384.618 626.063  11
  -4   0  -9-953.956 617.671   9
   4  -1 -11 796.646 533.609   8
   4   1 -11 463.350 480.564   8
   4  -1 -10 724.825 674.386   8
   4   1 -10 357.105 615.107   8
   4  -1  -9-166.417 662.270   8
   4   1  -9-972.959 743.589   8
   4  -1  -8-446.311 763.294   8
   4   1  -8-685.881 777.969   8
   4  -1  -7 541.981 595.663   5
   4   1  -7-356.998 661.489   5
   4  -1  -7-408.687 560.807   8
   4   1  -7 346.043 558.636   8
   4  -1  -6 739.779 650.691   5
   4   1  -6-517.158 733.788   5
   4  -1  -6 635.030 784.168   8
   4   1  -6 326.227 774.690   8
   4   1  -6 328.863 732.861   6
   4  -1  -5-367.888 634.427   5
   4   1  -5-190.740 462.959   5
   4  -1  -5-276.861 699.302   8
   4   1  -5 202.956 714.028   8
   4   1  -5 108.384 867.453   6
   4  -1  -4 605.549 592.050   5
   4   1  -4 331.750 624.287   5
   4  -1  -4-1699.26 828.674   8
   4   1  -4 786.560 872.922   8
   4  -1  -4-248.998 756.135   6
   4   1  -4 684.727 816.723   6
  -4  -1   3 76.8695 514.624  18
  -4   1   3 246.330 649.298  18
   4  -1  -3-767.425 476.717   5
   4   1  -3-673.267 716.478   5
   4  -1  -3 1262.41 670.018   6
   4   1  -3 507.898 461.982   6
  -4   1   2 1116.26 1203.64  18
   4  -1  -2 3372.69 1106.36   5
   4   1  -2 3587.37 876.774   5
  -4  -1   2 2040.23 1118.12  18
  -4  -1   1 3771.95 1251.40  18
  -4   1   1 4716.88 1416.56  18
   4  -1  -1 3248.05 871.058   5
   4   1  -1 3199.92 832.483   5
  -4  -1   1 2454.03 1099.56  14
  -4   1   0-1121.30 1125.09  18
   4  -1   0 471.693 642.511   5
   4   1   0-173.974 641.342   5
  -4  -1   0-384.126 876.985  18
  -4  -1   0-1496.86 1121.66  14
  -4  -1  -1 54.2419 513.514  18
  -4   1  -1 270.792 562.770  18
   4  -1   1 2362.05 832.228   5
   4   1   1 88.2010 663.135   5
  -4   1  -1-429.632 1050.25  14
  -4  -1  -1 1617.07 1121.96  14
   4   1   2 47.8209 612.470   5
  -4   1  -2 1284.45 1048.04  14
  -4  -1  -2 686.330 904.768  14
  -4   1  -3-554.601 955.111  14
  -4  -1  -3-1777.79 981.103  14
  -4  -1  -4 2266.37 963.368  11
  -4   1  -4 1879.19 858.803  11
  -4   1  -4 1172.44 1119.05  14
  -4  -1  -4 4775.35 1304.56  14
  -4  -1  -5 11994.1 1611.81  11
  -4   1  -5 12295.9 1674.95  11
  -4  -1  -5 13329.1 1873.37  14
  -4   1  -5 12544.5 1828.14  14
  -4  -1  -6 4468.51 1073.24  11
  -4   1  -6 4758.77 1154.78  11
  -4  -1  -6 3046.79 1102.28  14
  -4  -1  -7 7911.89 1297.12  11
  -4   1  -7 8671.51 1229.13  11
  -4  -1  -8 113.080 446.404  11
  -4   1  -8 457.646 670.562  11
  -4  -1  -9-364.589 593.195   9
  -4   1  -9-284.781 563.800   9
   4  -2 -11 503.183 486.634   8
   4   2 -11-50.9045 448.873   8
   4  -2 -10 222.928 605.780   8
   4   2 -10 349.150 662.612   8
   4  -2  -9 1612.74 875.713   8
   4   2  -9 1398.72 867.712   8
   4  -2  -8 743.132 867.451   8
   4   2  -8 770.985 865.113   8
   4  -2  -7 433.642 293.222   5
   4   2  -7 596.741 602.087   5
   4  -2  -7 373.662 699.758   8
   4   2  -7 38.1623 759.390   8
   4   2  -7 124.357 591.340   6
   4  -2  -6 660.863 504.904   5
   4   2  -6-544.752 558.367   5
   4  -2  -6 276.037 854.174   8
   4   2  -6-287.120 830.861   8
   4   2  -6-322.258 731.607   6
   4  -2  -5 2257.16 802.850   5
   4   2  -5 1017.70 645.224   5
   4  -2  -5 93.5951 737.847   8
   4   2  -5 1826.09 912.746   8
   4   2  -5 559.341 847.770   6
   4  -2  -4 6068.46 1211.57   5
   4   2  -4 4697.22 1114.02   5
   4  -2  -4 6111.57 1176.91   8
   4   2  -4 5227.70 1174.15   8
   4   2  -4 3676.49 1103.79   6
   4   2  -3 2638.60 838.691   6
  -4  -2   3 624.617 693.917  18
  -4   2   3 840.720 987.580  18
   4  -2  -3 2155.51 885.849   5
   4   2  -3 1853.79 809.557   5
  -4  -2   2 1673.09 1299.69  18
  -4   2   2 2084.10 1279.77  18
   4  -2  -2 2639.85 1017.64   5
   4   2  -2 2162.95 800.942   5
  -4  -2   1-53.8856 750.608  18
  -4   2   1-122.463 996.902  18
   4  -2  -1 945.194 669.183   5
   4   2  -1 560.528 665.404   5
  -4  -2   1-1029.21 720.896  14
  -4  -2   0 3229.85 1413.93  18
  -4   2   0 3371.67 1195.41  18
   4  -2   0 4664.79 1164.24   5
   4   2   0 4345.48 979.371   5
  -4  -2   0 3288.86 1255.51  14
  -4  -2  -1 2663.24 946.326  18
  -4   2  -1 3160.10 1362.61  18
   4  -2   1 3386.02 890.579   5
   4   2   1 3603.13 1063.88   5
  -4  -2  -1 156.152 1218.09  14
   4   2   2 542.230 737.589   5
  -4   2  -2 675.738 900.728  14
  -4  -2  -2-1371.54 1251.10  14
  -4  -2  -3 1048.77 1025.45  11
  -4   2  -3 1425.81 554.467  16
  -4   2  -3 2492.12 1221.23  14
  -4  -2  -3 2146.28 1180.44  14
  -4  -2  -4 53.8718 607.825  11
  -4   2  -4 659.210 856.760  11
  -4   2  -4 524.783 531.646  16
  -4   2  -4-300.423 1081.87  14
  -4  -2  -4-1222.71 1173.10  14
  -4  -2  -5 1010.42 1036.89  11
  -4   2  -5 692.688 854.972  11
  -4   2  -5 619.136 560.583  16
  -4  -2  -5 2253.61 1169.04  14
  -4  -2  -6 2241.23 839.171  11
  -4   2  -6 1888.72 971.906  11
  -4   2  -6 2679.29 841.676  16
  -4  -2  -6 1507.97 1195.30  14
  -4  -2  -7 340.943 565.961  11
  -4   2  -7-47.8517 740.555  11
  -4   2  -7-290.380 448.063  16
  -4  -2  -7 551.723 977.720  14
  -4  -2  -8 745.841 656.911  11
  -4   2  -8 1696.47 754.241  11
  -4  -2  -9-395.202 641.674   9
  -4   2  -9-319.515 702.026   9
   4  -3 -11-468.402 466.183   8
   4   3 -11-98.5767 444.059   8
   4  -3 -10-677.641 654.922   8
   4   3 -10-180.917 605.790   8
   4  -3  -9 418.361 827.523   8
   4   3  -9 46.3291 636.883   8
   4  -3  -8-12.5805 467.461   5
   4  -3  -8 36.9239 698.880   8
   4   3  -8 968.912 750.731   8
   4  -3  -7 621.277 572.042   5
   4   3  -7-961.206 403.357   5
   4  -3  -7 959.467 809.109   8
   4   3  -7 801.090 723.021   8
   4   3  -7 908.190 835.865   6
   4  -3  -6-926.336 693.487   5
   4   3  -6 1244.59 496.638   5
   4  -3  -6 447.011 887.274   8
   4   3  -6-330.674 805.225   8
   4   3  -6 59.2245 805.163   6
   4  -3  -5 221.001 537.865   5
   4   3  -5-328.133 599.624   5
   4  -3  -5 595.900 692.609   8
   4   3  -5 339.222 736.125   6
   4   3  -4-787.166 762.232   6
   4  -3  -4 181.293 702.035   5
   4   3  -4-484.040 656.629   5
   4  -3  -4 506.003 877.091   8
   4   3  -3-451.872 919.792   6
  -4  -3   3 164.797 629.442  18
  -4   3   3 397.446 511.153  18
   4  -3  -3-481.466 596.274   5
   4   3  -3 391.479 371.662   5
   4   3  -2 680.093 716.587   6
  -4  -3   2 441.714 690.915  18
  -4   3   2 37.9152 1134.46  18
   4  -3  -2 303.166 623.745   5
   4   3  -2 1031.34 603.336   5
  -4  -3   1 1639.60 914.949  18
   4  -3  -1 2607.27 1006.96   5
  -4   3   1 2838.92 1261.05  18
   4   3  -1 2314.70 939.188   5
  -4   3   1 4605.36 941.529  16
  -4  -3   1 5181.87 1539.99  14
  -4  -3   0-1647.33 974.651  18
  -4   3   0 393.980 1072.85  18
   4  -3   0 959.324 834.520   5
  -4   3   0 79.8097 455.092  16
   4   3   0-585.212 701.480   5
  -4  -3   0-1182.82 1164.51  14
   4  -3   1 3696.79 983.661   5
  -4   3  -1 3045.13 871.563  16
   4   3   1 3346.26 1069.38   5
  -4   3  -1 7387.83 1381.30   2
  -4  -3  -1 4925.01 1542.35  14
   4   3   2 12825.4 1898.50   5
  -4   3  -2 13532.0 1635.94  16
  -4   3  -2 8461.95 1633.04   2
  -4  -3  -2 10384.9 1902.88  14
  -4  -3  -3 5863.91 1227.99  11
  -4   3  -3 5265.33 1408.34  11
  -4   3  -3 5660.66 1134.07  16
  -4  -3  -3 5683.77 1545.80  14
  -4  -3  -4 779.771 803.353  11
  -4   3  -4 2057.31 1019.10  11
  -4   3  -4 2657.23 775.894  16
  -4  -3  -4 2189.39 1094.03  14
  -4  -3  -5 161.789 802.292  11
  -4   3  -5 600.238 624.463  11
  -4   3  -5 1613.73 658.473  16
  -4  -3  -5 717.742 950.518  14
  -4  -3  -6-151.395 804.004  11
  -4   3  -6 243.277 764.888  11
  -4   3  -6 808.547 532.536  16
  -4  -3  -6-362.560 889.702  14
  -4  -3  -7 254.127 716.949  11
  -4   3  -7-627.651 679.067  11
  -4   3  -7-237.417 548.260  16
  -4  -3  -7-388.148 810.228  14
  -4   3  -8 1110.15 640.630  16
  -4  -3  -9-352.514 570.266   9
  -4   3  -9 446.935 624.216   9
   4  -4 -11 296.831 472.884   8
   4   4 -11-572.415 440.778   8
   4  -4 -10-32.9058 587.150   8
   4   4 -10-293.614 585.658   8
   4  -4  -9 864.156 794.305   8
   4   4  -9 528.147 673.108   8
   4  -4  -8 2527.55 778.383   5
   4  -4  -8 2318.60 962.417   8
   4   4  -8 1089.06 892.169   8
   4  -4  -7 8828.13 1463.56   5
   4  -4  -7 6049.52 1277.51   8
   4   4  -7 6983.82 1330.78   8
   4   4  -7 7734.35 1323.46   6
   4  -4  -6 1555.90 883.608   5
   4   4  -6 2497.69 879.768   5
   4  -4  -6 1159.10 838.575   8
   4   4  -6 1186.05 824.990   6
   4   4  -5 2861.71 945.945   6
   4  -4  -5 3819.35 994.985   5
   4   4  -5 2306.92 748.128   5
   4  -4  -5 880.540 755.213   8
   4   4  -4 3386.86 971.867   6
   4  -4  -4 3018.41 962.648   5
   4   4  -4 3024.56 990.563   5
   4  -4  -4 1166.20 848.288   8
   4   4  -3-399.995 880.264   6
  -4  -4   3-115.972 560.323  18
  -4   4   3-1168.39 1078.59  18
   4  -4  -3-225.572 526.869   5
   4   4  -3-623.534 645.833   5
   4   4  -2 1327.90 763.377   6
  -4  -4   2 1121.24 1173.64  18
  -4   4   2 1138.90 1021.63  18
   4  -4  -2 1046.10 825.590   5
   4   4  -2 808.312 869.439   5
  -4  -4   2 4098.36 1407.29  14
  -4  -4   1 1324.55 1035.01  18
  -4   4   1 1905.95 1128.41  18
   4  -4  -1 1428.42 814.266   5
   4   4  -1 2234.18 926.320   5
  -4  -4   1 2469.47 1245.84  14
  -4  -4   0 1075.55 817.640  18
  -4   4   0 902.112 883.853  18
   4  -4   0 418.115 769.920   5
  -4   4   0 1541.95 821.959   2
  -4   4   0 369.268 533.226  16
   4   4   0 1112.66 746.856   5
  -4  -4   0 521.104 971.646  14
   4  -4   1-421.016 558.612   5
  -4   4  -1 259.042 635.284  16
  -4   4  -1 655.838 766.096   2
   4   4   1 688.192 701.028   5
   4   4   1 321.198 835.782   4
  -4  -4  -1-1707.63 1122.51  14
  -4   4  -2 1993.37 948.595  16
   4   4   2 714.026 856.803   5
  -4   4  -2 889.621 844.855   2
  -4  -4  -2 3061.56 2104.00  14
  -4  -4  -3-458.623 754.523  11
  -4   4  -3-2043.05 1043.22  11
  -4   4  -3-859.214 834.284  16
   4   4   3 636.627 622.409   5
  -4  -4  -3-406.470 1003.72  14
  -4  -4  -4 1020.89 790.010  11
  -4   4  -4 1229.37 817.146  11
  -4   4  -4 861.517 622.711  16
  -4  -4  -4 199.064 1146.36  14
  -4  -4  -5-499.847 761.704  11
  -4   4  -5 658.265 792.628  11
  -4   4  -5-148.012 607.234  16
  -4  -4  -5 815.483 919.701  14
  -4  -4  -6 605.218 646.050  11
  -4   4  -6 576.606 690.693  11
  -4   4  -6 865.165 657.279  16
  -4  -4  -6-1235.90 1046.17  14
  -4  -4  -7 226.530 636.360  11
  -4   4  -7-1289.82 822.002  11
  -4   4  -7 911.597 500.670  16
  -4  -4  -7 1067.88 828.161  14
  -4   4  -8 1110.34 589.872  16
  -4  -4  -9 635.131 541.045   9
  -4   4  -9 41.9261 572.075   9
   4  -5 -11-480.363 423.357   8
   4   5 -11-897.098 456.314   8
   4  -5 -10-277.372 516.008   8
   4   5 -10 89.5203 505.190   8
   4  -5  -9 851.003 832.966   8
   4   5  -9 186.314 689.832   8
   4  -5  -8-328.858 709.440   8
   4   5  -8 68.9450 554.597   8
   4   5  -8 410.017 781.483   6
   4  -5  -7 1795.49 847.763   5
   4  -5  -7 1702.20 924.436   8
   4   5  -7 2260.27 930.366   6
   4   5  -6 2802.99 1019.85   6
   4  -5  -6 3049.87 974.895   5
   4   5  -6 3919.80 1060.05   5
   4  -5  -6 4282.03 1140.21   8
   4   5  -5 5520.28 1218.94   6
   4  -5  -5 6567.20 1400.31   5
   4   5  -5 6593.29 1262.93   5
   4  -5  -5 6203.47 1385.56   8
   4   5  -4 3.20217 772.841   6
   4  -5  -4 610.329 623.582   5
   4   5  -4 1114.87 735.296   5
   4  -5  -4 15.8171 573.018   8
   4   5  -3 2379.48 888.081   6
  -4  -5   3 3244.30 1421.48  18
  -4   5   3 1078.85 787.949  18
   4  -5  -3 1488.66 720.504   5
   4   5  -3 583.835 501.436   5
   4   5  -2 4920.26 1046.27   6
  -4  -5   2 2879.08 1142.10  18
  -4   5   2 4183.19 1435.83  18
   4  -5  -2 4074.79 1147.69   5
  -4   5   2 4327.43 1211.03   2
   4   5  -2 4546.45 1075.25   5
  -4  -5   1 630.852 1002.38  18
  -4   5   1-995.852 782.548  18
   4  -5  -1 285.411 839.450   5
  -4   5   1-335.061 996.824   2
   4   5  -1-23.1892 626.027   5
   4   5  -1 348.177 775.624   4
  -4  -5   1 1551.69 1235.22  14
  -4  -5   0 38.6975 894.567  18
  -4   5   0-126.164 1053.12  18
   4  -5   0-178.000 819.621   5
  -4   5   0 86.1080 838.374   2
  -4   5   0 829.842 906.300  16
   4   5   0 183.469 232.907   5
   4   5   0 960.712 784.043   4
  -4  -5   0 1312.79 1483.30  14
   4  -5   1 7694.19 1371.75   5
  -4   5  -1 5856.57 1328.16   2
  -4   5  -1 5875.20 1183.28  16
   4   5   1 5078.12 1183.59   5
   4   5   1 5287.89 1267.37   4
  -4  -5  -1 5576.25 1601.30  14
  -4   5  -2 5802.13 1420.15  16
   4   5   2 6621.54 1384.34   5
  -4  -5  -2 4452.59 1399.22  14
  -4  -5  -3 712.708 814.794  11
  -4   5  -3 2350.74 927.978  11
  -4   5  -3 2218.75 816.234  16
   4   5   3 2466.00 666.079   5
  -4  -5  -3 1178.79 1218.02  14
  -4  -5  -4 2793.36 1214.55  11
  -4   5  -4 2081.23 895.957  11
  -4   5  -4 2402.57 868.963  16
  -4  -5  -4 2293.62 1512.89  14
  -4  -5  -5-1030.62 818.241  11
  -4   5  -5 104.280 943.414  11
  -4   5  -5-586.101 511.656  16
  -4  -5  -5-1963.30 1133.79  14
  -4  -5  -6-634.328 720.822  11
  -4   5  -6 944.797 894.647  11
  -4   5  -6-287.834 663.186  16
  -4  -5  -6 905.187 1016.80  14
  -4  -5  -7 783.081 563.272  11
  -4   5  -7 592.800 745.994  11
  -4   5  -7 202.559 483.941  16
  -4  -5  -7-455.892 935.379  14
  -4   5  -8 258.094 564.831  16
  -4  -5  -8 1133.49 475.334  14
  -4   5  -9-568.645 626.252   9
   4  -6 -11 223.058 389.011   8
   4   6 -11-612.038 455.057   8
   4  -6 -10-100.779 574.063   8
   4   6 -10 24.9071 459.769   8
   4  -6  -9 124.104 535.659   8
   4   6  -9 670.391 658.163   8
   4  -6  -8 2464.62 891.638   8
   4   6  -8 2922.32 930.815   8
   4   6  -8 530.033 672.700   6
   4  -6  -7-347.987 521.329   5
   4  -6  -7-95.1037 637.798   8
   4   6  -7-1242.77 830.950   6
   4   6  -6 379.501 606.249   6
   4  -6  -6-59.6548 384.033   5
   4   6  -6 541.179 537.470   5
   4   6  -6 793.637 809.853  15
   4  -6  -6-208.653 643.992   8
   4   6  -5-214.173 652.365   6
   4  -6  -5 103.093 696.432   5
   4   6  -5 1405.14 693.693   5
   4  -6  -5 285.971 717.447   8
   4   6  -4 1431.52 782.495   6
   4  -6  -4 1726.63 949.501   5
   4   6  -4 1818.23 619.721   5
   4  -6  -4 2420.08 898.009   8
  -4  -6   3-110.155 963.565  18
  -4   6   3 739.908 580.103  18
   4  -6  -3 1632.95 791.001   5
   4   6  -3 2520.69 977.827   5
   4  -6  -2 13787.1 1830.74   5
   4   6  -2 13276.6 1735.72   5
  -4  -6   2 14135.7 2209.02  18
  -4   6   2 17439.0 2466.81  18
  -4   6   2 16177.0 2051.36   2
  -4  -6   1 14.8082 1036.81  18
  -4   6   1 1356.23 1165.59  18
   4  -6  -1 503.613 748.620   5
  -4   6   1-2529.35 999.302   2
   4   6  -1 674.251 471.718   5
   4   6  -1 171.712 777.253   4
  -4  -6   1 1778.85 1293.66  14
  -4  -6   0 291.522 1128.20  18
  -4   6   0 3194.50 1445.96  18
   4  -6   0 2833.43 862.762   5
  -4   6   0 5203.31 1263.35   2
  -4   6   0 3580.42 926.512  16
   4   6   0 3117.35 1064.52   5
   4   6   0 3412.59 1197.76   4
  -4  -6   0 4203.69 1411.75  14
   4  -6   1 1874.02 630.234   5
  -4   6  -1-1544.19 724.325   2
  -4   6  -1-1375.47 711.767  16
   4   6   1-203.744 705.099   5
  -4  -6  -1-718.440 1174.35  14
  -4   6  -2 63.2367 782.552  16
   4   6   2-245.763 624.050   5
  -4  -6  -2-1247.85 1116.44  14
  -4  -6  -3 4423.47 1068.09  11
  -4   6  -3 3431.77 965.948  11
  -4   6  -3 3775.89 978.139  16
   4   6   3 4203.71 1004.26   5
  -4  -6  -3 4581.99 1486.40  14
  -4  -6  -4 1356.51 901.699  11
  -4   6  -4-177.651 754.370  11
  -4   6  -4-340.347 605.183  16
  -4  -6  -4-658.248 824.225  14
  -4  -6  -5-3.09255 816.561  11
  -4   6  -5-104.894 966.500  11
  -4   6  -5 152.733 449.609  16
  -4  -6  -5-511.199 1119.30  14
  -4  -6  -6 16.2692 572.870  11
  -4   6  -6 1544.68 961.545  11
  -4   6  -6-52.3189 565.044  16
  -4  -6  -6 189.836 877.254  14
  -4  -6  -7 643.141 591.072  11
  -4   6  -7 686.972 582.319  11
  -4   6  -7 366.451 528.086  16
  -4  -6  -7 1678.50 873.560  14
  -4   6  -8 580.967 480.033  16
  -4  -6  -8 2005.72 782.922   9
  -4  -6  -8 2370.42 818.746  14
   4  -7 -11-19.2440 354.790   8
   4   7 -11-247.989 345.155   8
   4  -7 -10 260.881 519.656   8
   4   7 -10 1947.62 702.334   8
   4  -7  -9 376.709 675.086   8
   4   7  -9-418.995 706.717   8
   4  -7  -8 718.837 779.130   8
   4   7  -8 714.832 852.549   8
   4   7  -8 910.865 735.921   6
   4  -7  -7 1765.58 960.638   8
   4   7  -7 1209.02 771.014   6
   4   7  -6 1082.31 777.398   6
   4  -7  -6 1204.69 679.279   5
   4   7  -6 2807.86 749.964   5
   4   7  -6 1595.54 875.589  15
   4  -7  -6 603.036 764.067   8
   4   7  -5 255.527 651.946   6
   4  -7  -5-99.1641 596.000   5
   4   7  -5-859.389 741.222   5
   4   7  -5-627.002 741.550  15
   4  -7  -5 943.382 840.878   8
   4   7  -4 6932.99 1311.18   6
   4  -7  -4 5223.00 1220.69   5
   4   7  -4 5594.88 1264.16   5
   4  -7  -4 6099.25 1162.71   8
   4  -7  -3 83.1895 576.343   5
   4   7  -3 946.729 879.072   5
   4  -7  -2 4704.23 1323.98   5
  -4   7   2 6535.70 1469.65   2
   4   7  -2 3856.11 1051.75   5
  -4  -7   1 1364.20 1064.45  18
  -4   7   1-14.9438 1085.27  18
   4  -7  -1 899.569 884.824   5
  -4   7   1-358.914 691.661   2
  -4   7   1-377.933 856.118  16
   4   7  -1-214.623 834.226   5
  -4  -7   1-2288.18 1264.34  14
   4  -7   0 714.523 678.212   5
  -4   7   0 1654.50 1054.82   2
  -4   7   0-98.4765 894.621  16
   4   7   0 1357.92 687.239   5
  -4  -7   0 851.011 1009.28  14
   4  -7   1 3016.24 1023.57   5
  -4   7  -1 1268.31 845.949  16
   4   7   1 1023.94 736.690   5
  -4  -7  -1 1028.19 1152.03  14
  -4  -7  -2 5968.59 1203.85  11
  -4   7  -2 8525.77 1430.38  16
   4   7   2 7991.41 1315.72   5
  -4  -7  -2 6944.16 1693.08  14
  -4  -7  -3 3557.59 1144.64  11
  -4   7  -3 1456.56 794.407  11
  -4   7  -3 2322.17 813.277  16
   4   7   3 3697.63 1054.84   5
  -4  -7  -3 2964.10 1548.26  14
  -4  -7  -4-280.534 817.376  11
  -4   7  -4-806.173 961.212  11
  -4   7  -4-575.813 676.091  16
  -4  -7  -4 760.339 1304.83  14
  -4  -7  -5-831.664 678.695  11
  -4   7  -5-212.504 665.765  11
  -4   7  -5 351.643 552.582  16
  -4  -7  -5-433.492 1024.87  14
  -4  -7  -6-651.926 716.719  11
  -4   7  -6 923.504 679.252  11
  -4   7  -6-1228.89 670.925  16
  -4  -7  -6 1235.49 1009.00  14
  -4   7  -7 1256.47 662.157  11
  -4   7  -7-248.793 420.660  16
  -4  -7  -7 664.043 910.588  14
  -4   7  -8 422.267 553.411  16
  -4  -7  -8-205.872 576.365   9
  -4  -7  -8 258.794 593.483  14
   4  -8 -10 1821.99 636.967   8
   4   8 -10 860.325 526.219   8
   4  -8  -9 546.288 686.871   8
   4   8  -9 769.999 678.458   8
   4  -8  -8 591.269 677.300   8
   4   8  -8 1153.86 666.265   6
   4   8  -7 719.007 607.174   6
   4  -8  -7 508.111 848.238   8
   4   8  -6-841.300 810.412   6
   4  -8  -6-690.568 575.940   5
   4   8  -6-680.974 462.887   5
   4   8  -6 110.066 746.458  15
   4  -8  -6-418.625 801.465   8
   4   8  -5 1581.68 771.688   6
   4  -8  -5 3126.51 1041.98   5
   4   8  -5 2061.23 837.251   5
   4   8  -5 3116.28 842.608  15
   4  -8  -5 868.898 764.297   8
   4  -8  -4 1165.41 859.373   5
   4   8  -4-37.6543 631.777   5
   4  -8  -4 1410.28 850.491   8
   4  -8  -3 6680.90 1280.73   5
   4   8  -3 7253.10 1369.96   5
   4  -8  -2 2108.57 899.371   5
   4   8  -2 2404.37 997.769   5
   4  -8  -1 151.045 394.373   5
  -4   8   1 1683.19 838.466  16
   4   8  -1 1009.05 835.651   5
   4  -8   0 326.671 559.729   5
  -4   8   0 1226.52 710.806  16
   4   8   0 583.540 568.798   5
  -4  -8   0-1099.11 1456.74  14
   4  -8   1-550.456 831.766   5
  -4   8  -1-912.750 667.444  16
   4   8   1-51.4465 352.593   5
  -4  -8  -1-1380.78 1152.77  14
  -4  -8  -2 148.007 837.761  11
  -4   8  -2 909.334 903.612  11
  -4   8  -2-3.84965 519.551  16
   4   8   2 1435.67 812.039   5
  -4  -8  -2 2457.45 1281.23  14
  -4  -8  -3 5822.12 1404.76  11
  -4   8  -3 6784.71 1254.52  11
  -4   8  -3 4259.45 1039.22  16
   4   8   3 6660.00 1325.63   5
  -4  -8  -3 5064.27 1431.18  14
  -4  -8  -4 2044.45 907.756  11
  -4   8  -4 40.5045 795.339  11
  -4   8  -4-133.141 436.298  16
  -4  -8  -4 582.602 981.716  14
  -4  -8  -5 649.566 626.367  11
  -4   8  -5-420.830 732.996  11
  -4   8  -5 190.300 600.641  16
  -4  -8  -5 1422.39 1026.22  14
  -4  -8  -6 819.948 605.936  11
  -4   8  -6-186.493 591.283  11
  -4   8  -6 752.514 578.151  16
  -4   8  -7 871.133 639.467  16
  -4  -8  -7-1271.93 738.050  14
  -4   8  -8 656.060 531.632  16
  -4  -8  -8 148.509 505.245  14
   4  -9 -10 337.680 454.593   8
   4   9 -10 492.043 531.445   8
   4  -9  -9-16.1461 584.100   8
   4   9  -9 696.319 553.838   8
   4  -9  -8 3425.37 905.945   8
   4   9  -8 3448.13 823.094   6
   4   9  -7 260.660 767.930   6
   4   9  -7 643.840 733.868  15
   4  -9  -7 508.835 817.803   8
   4   9  -6 114.936 725.364   6
   4   9  -6 1726.85 347.351   5
   4   9  -6-75.5733 639.741  15
   4  -9  -6 361.422 538.806   8
   4   9  -5 629.829 660.781   6
   4  -9  -5 877.173 781.734   5
   4   9  -5 1520.54 594.589   5
   4   9  -5 2123.80 823.517  15
   4  -9  -5 1899.77 945.465   8
   4  -9  -4 2701.84 1014.59   5
   4   9  -4 2206.14 851.061   5
   4  -9  -4 1728.73 821.707   8
   4  -9  -3 100.337 756.055   5
   4   9  -3 322.261 661.411   5
   4  -9  -2 3342.91 1043.33   5
   4   9  -2 865.946 695.802   5
   4  -9  -1 1023.80 840.791   5
  -4   9   1-313.187 697.924  16
   4   9  -1 368.442 460.650   5
   4  -9   0 637.096 750.070   5
  -4   9   0 1688.31 917.729  16
   4   9   0 1071.07 747.267   5
  -4  -9   0 2299.95 1263.49  14
  -4   9  -1 2867.74 1023.23  16
   4   9   1 2884.02 998.423   5
  -4  -9  -1 5024.71 1397.56  14
  -4   9  -2-73.6117 751.352  16
   4   9   2 1750.73 797.298   5
  -4  -9  -2-534.242 1163.77  14
  -4   9  -3 1737.66 822.907  11
  -4   9  -3 2041.65 790.260  16
   4   9   3 533.483 751.598   5
  -4  -9  -3 1165.71 977.317  14
  -4   9  -4 233.656 680.790  11
  -4   9  -4-131.284 637.712  16
   4   9   4-571.743 708.745   5
  -4  -9  -4 1868.41 967.243  14
  -4   9  -5 533.965 649.191  11
  -4   9  -5-655.570 746.154  16
  -4  -9  -5-140.179 863.128  14
  -4   9  -6-605.541 662.890  16
  -4  -9  -6 800.884 918.949  14
  -4   9  -7 633.304 578.554  16
  -4  -9  -7 1070.59 691.468  14
  -4   9  -8 548.239 381.884  16
  -4  -9  -8 2054.91 622.156  14
   4 -10 -10 388.145 483.148   8
   4  10 -10-225.654 429.205   8
   4 -10  -9 524.123 580.916   8
   4  10  -9-35.0943 583.132   8
   4 -10  -8 464.897 718.445   8
   4  10  -8 312.372 519.785   6
   4  10  -7-257.079 643.705   6
   4  10  -7 42.2079 692.558  15
   4 -10  -7-391.809 649.514   8
   4  10  -6 11.7458 640.685   6
   4 -10  -6-614.117 687.154   8
   4  10  -5 3.12682 641.483   6
   4  10  -5 487.435 697.280   5
   4  10  -5-826.292 620.934  15
   4 -10  -5-93.1392 677.760   8
   4 -10  -4-706.088 771.554   5
   4  10  -4 698.202 684.382   5
   4 -10  -4 527.409 753.524   8
   4 -10  -3 1482.22 765.752   5
   4  10  -3 796.913 704.157   5
   4 -10  -2 949.622 758.073   5
   4  10  -2 100.573 654.859   5
   4 -10  -1-776.640 576.693   5
  -4  10   1-997.854 841.697  16
   4  10  -1 579.244 729.476   5
   4 -10   0 2603.50 878.050   5
  -4  10   0 2624.67 930.560  16
   4  10   0 1167.85 788.333   5
  -4 -10   0 3896.66 1311.79  14
  -4  10  -1 4421.95 1257.52  16
   4  10   1 4414.57 1059.64   5
  -4 -10  -1 5006.44 1417.51  14
  -4  10  -2 1299.38 726.318  16
   4  10   2 1722.66 744.965   5
  -4 -10  -2 2548.67 1400.48  14
  -4  10  -3 491.628 578.806  16
   4  10   3 1066.07 731.988   5
  -4  10  -4 671.922 491.062  16
   4  10   4 1358.40 659.425   5
  -4 -10  -4-549.000 1102.91  14
  -4  10  -5-213.577 661.188  16
  -4 -10  -5 2681.57 1126.29  14
  -4  10  -6 1095.20 588.868  16
  -4 -10  -6-613.601 850.556  14
  -4  10  -7 490.781 535.747  16
  -4 -10  -7 866.555 729.125  14
  -4  10  -8 1283.03 504.299  16
   4 -11 -10-232.505 401.091   8
   4  11 -10 835.291 459.073   8
   4 -11  -9 264.772 522.663   8
   4  11  -9 150.971 468.223   8
   4 -11  -8 217.103 551.733   8
   4  11  -8-811.530 460.524   6
   4  11  -7-135.218 504.501   6
   4  11  -7 1038.36 733.750  15
   4 -11  -7-478.722 711.002   8
   4  11  -6 1002.25 797.404   6
   4  11  -6 2415.25 872.532  15
   4 -11  -6 329.206 567.967   8
   4  11  -5 587.896 724.461   6
   4  11  -5 760.193 563.855   5
   4  11  -5-110.545 653.632  15
   4 -11  -5 303.918 654.554   8
   4  11  -4 913.110 548.625   5
   4 -11  -4 490.175 638.290   8
   4 -11  -3 1323.64 786.379   5
   4  11  -3 327.044 742.509   5
   4 -11  -2 201.812 630.708   5
   4  11  -2 505.730 676.057   5
   4 -11  -1 85.8021 597.467   5
  -4  11   1 402.699 975.649  16
   4  11  -1 473.780 743.248   5
  -4  11   0 32.5546 787.993  16
   4  11   0 1360.02 811.359   5
  -4 -11   0-398.421 364.926  14
  -4  11  -1 271.484 859.662  16
   4  11   1 1772.04 756.307   5
  -4 -11  -1 191.941 1115.62  14
  -4  11  -2 295.029 713.757  16
   4  11   2 1422.75 657.368   5
  -4 -11  -2 1519.69 1208.80  14
  -4  11  -3 830.204 610.488  16
   4  11   3 435.416 678.770   5
  -4 -11  -3 1130.55 1060.14  14
  -4  11  -4-226.340 593.607  16
   4  11   4-1089.96 758.987   5
  -4 -11  -4 1299.15 1146.23  14
  -4  11  -5 196.366 530.293  16
  -4 -11  -5 620.882 937.013  14
  -4  11  -6 493.979 455.402  16
  -4 -11  -6 1694.75 910.127  14
  -4  11  -7 42.6875 539.519  16
  -4 -11  -7-508.751 676.806  14
   4 -12  -9 678.433 573.197   8
   4  12  -9 257.788 519.777   8
   4 -12  -8-2.14857 558.951   8
   4  12  -8 180.698 400.293   6
   4  12  -7 83.9112 464.169   6
   4  12  -7-473.351 620.861  15
   4 -12  -7-231.725 588.740   8
   4  12  -6 257.304 727.973   6
   4  12  -6 1249.75 790.745  15
   4 -12  -6-400.637 596.866   8
   4  12  -5-190.622 702.868   6
   4  12  -5 992.260 602.744   5
   4  12  -5-1298.55 759.341  15
   4 -12  -5-538.967 687.667   8
   4  12  -4 746.662 711.519   5
   4 -12  -4 653.830 775.113   8
   4  12  -3-711.092 660.960   5
   4 -12  -3 1545.89 835.077   8
  -4  12   2 1269.83 833.437  16
   4  12  -2-112.939 455.730   5
  -4  12   1 435.397 740.450  16
   4  12  -1 703.796 673.002   5
  -4  12   0 1585.69 775.417  16
   4  12   0 1119.58 669.623   5
  -4  12  -1-91.5619 633.267  16
  -4 -12  -1 2451.99 1498.48  14
  -4  12  -2 368.289 858.627  16
   4  12   2-474.706 709.499   5
  -4  12  -3-1389.90 824.954  16
   4  12   3 673.527 627.733   5
  -4 -12  -3 360.824 1071.46  14
  -4  12  -4 872.456 792.289  16
   4  12   4 590.959 468.327   5
  -4 -12  -4-169.546 1000.96  14
  -4  12  -5 380.769 517.151  16
  -4 -12  -5 407.342 833.491  14
  -4  12  -6 995.155 686.088  16
  -4 -12  -6-355.781 777.221  14
  -4  12  -7-491.214 397.416  16
  -4 -12  -7 45.6119 569.430  14
   4 -13  -9-237.622 424.038   8
   4  13  -9 370.331 453.976   8
   4 -13  -8 69.5724 495.373   8
   4  13  -8 642.255 514.471   6
   4  13  -7-419.099 553.857   6
   4  13  -7-911.057 711.670  15
   4 -13  -7-2.26832 476.981   8
   4  13  -6 921.277 662.124   6
   4  13  -6-243.880 648.292  15
   4 -13  -6-105.414 605.725   8
   4  13  -5 116.813 711.991   6
   4  13  -5 1053.50 499.375   5
   4  13  -5-335.533 605.307  15
   4 -13  -5-139.025 677.442   8
   4  13  -4 872.997 698.335   5
   4 -13  -4 495.192 832.275   8
   4  13  -3-691.262 732.486   5
   4 -13  -3 30.8363 604.598   8
  -4  13   2-529.224 781.127  16
   4  13  -2-791.325 541.895   5
  -4  13   1-143.058 810.041  16
   4  13  -1 1020.07 653.327   5
  -4  13   0 101.646 626.575  16
   4  13   0 529.779 611.727   5
  -4  13  -1 192.091 730.034  16
  -4 -13  -1 3519.16 1256.50  14
  -4  13  -2 433.786 755.952  16
   4  13   2 364.152 522.914   5
  -4 -13  -2-496.024 1025.28  14
  -4  13  -3 147.476 581.231  16
   4  13   3 890.927 710.257   5
  -4 -13  -3 306.518 1064.32  14
  -4  13  -4 430.124 615.236  16
   4  13   4 621.523 587.921   5
  -4 -13  -4 1274.04 1012.78  14
  -4  13  -5-122.022 488.457  16
  -4 -13  -5 504.276 861.771  14
  -4  13  -6-446.983 597.893  16
  -4 -13  -6 912.921 657.989  14
  -4  13  -7-171.028 347.858  16
  -4 -13  -7 184.139 589.653  14
   4 -14  -8-846.788 569.186   8
   4  14  -8 256.033 411.258   6
   4  14  -7 1001.58 569.832   6
   4  14  -7-201.129 534.177  15
   4 -14  -7 332.590 518.703   8
   4  14  -6-196.923 636.206   6
   4  14  -6 963.700 671.722  15
   4 -14  -6-78.8875 613.510   8
   4  14  -5-194.115 759.028   6
   4  14  -5-327.643 398.183   5
   4  14  -5 151.068 676.410  15
   4 -14  -5 877.503 645.575   8
   4  14  -4 161.268 348.749   5
   4 -14  -4-162.446 528.516   8
  -4  14   3-500.150 766.395  16
   4  14  -3 278.662 573.418   5
   4 -14  -3 755.370 713.785   8
  -4  14   2 83.2360 740.379  16
   4  14  -2 765.274 684.950   5
  -4  14   1-556.476 670.339  16
   4  14  -1 1532.90 649.581   5
  -4  14   0 136.587 725.290  16
   4  14   0-124.335 562.005   5
  -4  14  -1 73.9994 490.445  16
   4  14   1 602.390 642.565   5
  -4 -14  -1 1520.46 1151.88  14
  -4  14  -2-126.991 477.021  16
   4  14   2 693.514 645.325   5
  -4 -14  -2 863.171 1016.86  14
  -4  14  -3 508.348 599.120  16
   4  14   3 615.886 449.398   5
  -4 -14  -3 552.811 1037.66  14
  -4  14  -4 111.209 578.032  16
   4  14   4-153.682 501.994   5
  -4 -14  -4 378.177 863.034  14
  -4  14  -5 73.8737 516.465  16
  -4 -14  -5-755.296 825.116  14
  -4  14  -6 1612.50 552.351  16
  -4 -14  -6 487.943 612.765  14
  -4  15   8 378.641 373.875  16
   4 -15  -8 262.961 358.653   8
   4  15  -8-430.761 481.898   8
   4 -15  -7 375.689 550.503   8
   4  15  -7 327.329 455.402   6
   4  15  -6 1014.34 653.557   6
   4  15  -6 222.983 525.379  15
   4 -15  -6 495.762 607.988   8
   4  15  -5 696.036 652.496   6
   4 -15  -5 1684.48 714.292   8
   4  15  -4 2152.81 695.444   5
  -4  15   4 2564.68 839.307  16
   4 -15  -4 2724.65 800.832   8
  -4  15   3 1468.03 685.583  17
  -4  15   3 3235.53 1087.90  16
   4  15  -3 2154.98 871.679   5
  -4  15   2-403.002 618.236  17
  -4  15   2-1188.63 809.714  16
   4  15  -2 575.354 566.305   5
  -4  15   1 272.050 745.951  17
  -4  15   1 2040.37 986.175  16
   4  15  -1 1605.16 682.069   5
  -4  15   0 1968.36 522.721  17
   4  15   0 939.609 647.644   5
  -4  15  -1 1045.61 806.243  16
   4  15   1 768.028 607.492   5
  -4  15  -2-22.7626 620.483  16
   4  15   2 228.770 554.856   5
  -4 -15  -2-5.05335 955.651  14
  -4  15  -3-195.792 620.856  16
   4  15   3 64.0612 536.310   5
  -4 -15  -3-407.039 921.978  14
  -4  15  -4 663.317 557.134  16
   4  15   4 732.140 615.731   5
  -4 -15  -4 112.938 794.135  14
  -4  15  -5 973.913 493.451  16
  -4 -15  -5-204.172 713.077  14
  -4  15  -6 889.761 443.907  16
  -4 -15  -6 499.676 530.682  14
  -4  16   7 1126.24 465.227  16
   4 -16  -7 430.114 456.394   8
   4  16  -7 210.297 366.774   6
   4  16  -6 1072.78 616.269   6
  -4  16   6 1751.53 578.927  16
   4 -16  -6 547.939 589.861   8
   4  16  -5 107.673 489.706   6
  -4  16   5 469.011 596.262  16
   4 -16  -5-993.745 539.634   8
   4  16  -5-75.7142 687.377  15
  -4  16   4 214.004 212.523  17
  -4  16   4 594.546 655.141  16
   4 -16  -4-662.842 647.624   8
  -4  16   3-1227.09 678.606  17
  -4  16   3 570.090 721.226  16
   4  16  -3 665.283 612.185   5
  -4  16   2 1839.78 799.394  17
  -4  16   2 978.583 831.532  16
   4  16  -2 547.834 604.892   5
  -4  16   1 341.186 667.082  17
  -4  16   1 670.691 708.086  16
   4  16  -1 302.438 527.548   5
  -4  16   0 215.787 536.963  17
  -4  16   0-415.792 651.086  16
   4  16   0 139.075 644.165   5
  -4  16  -1 1500.04 477.361  17
  -4  16  -1 619.813 724.376  16
   4  16   1 782.175 594.425   5
  -4  16  -2 1743.25 723.662  16
   4  16   2 362.010 604.950   5
  -4  16  -3 489.187 596.838  16
   4  16   3 261.261 490.043   5
  -4 -16  -3 1076.38 982.383  14
  -4  16  -4-375.142 424.060  16
   4  16   4-83.0255 260.110   5
  -4  16  -5 1178.56 443.540  16
  -4 -16  -5 706.554 604.064  14
   4  17  -6 161.886 395.589   6
  -4  17   6-508.944 438.689  16
   4 -17  -6 10.1532 329.554   8
   4  17  -5 434.544 527.814   6
  -4  17   5-226.131 504.349  16
   4 -17  -5 1032.20 506.552   8
   4  17  -5 1316.64 530.423  15
  -4  17   4-1.56575 619.185  17
   4  17  -4-629.891 337.330   5
  -4  17   4 599.435 583.009  16
   4 -17  -4 969.977 544.652   8
  -4  17   3 1074.28 654.559  17
  -4  17   3 665.959 654.252  16
   4  17  -3 1911.21 604.124   5
  -4  17   2 2079.28 760.709  17
  -4  17   2 1170.04 679.147  16
   4  17  -2 1140.07 606.666   5
  -4  17   1 1843.96 564.546  17
  -4  17   1 1195.21 736.593  16
   4  17  -1-10.4350 475.734   5
  -4  17   0-254.510 363.609  17
  -4  17   0-129.816 537.040  16
   4  17   0-335.353 497.465   5
  -4  17  -1 727.380 464.302  17
  -4  17  -1 571.865 519.998  16
   4  17   1-457.208 606.357   5
  -4  17  -2-888.014 575.033  16
   4  17   2 309.913 433.576   5
  -4  17  -3 338.083 510.234  16
   4  17   3-61.2706 431.451   5
  -4  17  -4 308.513 406.719  16
   4  18  -5 872.139 584.347   6
  -4  18   5-244.463 398.987  16
   4  18  -4 1129.71 589.205   6
  -4  18   4 829.365 492.384  16
  -4  18   3 37.4589 488.514  17
  -4  18   3-609.877 529.317  16
   4  18  -3 61.6429 383.002   5
  -4  18   2-157.698 546.420  16
   4  18  -2-68.2079 419.755   5
  -4  18   1 264.536 307.762  17
  -4  18   1 911.785 481.489  16
   4  18  -1-41.2707 439.748   5
  -4  18   0 717.154 383.169  17
  -4  18   0 412.478 529.115  16
   4  18   0-19.3840 355.495   5
  -4  18  -1 1058.08 353.188  17
   4  18   1 196.103 487.083   5
  -4  18  -2 425.377 439.145  16
   4  18   2-871.979 525.518   5
  -4  18  -3-308.048 408.362  16
   4  18   3 772.454 388.617   5
   4  19  -4 197.149 441.071   6
   4  19  -3-230.910 426.013   6
  -4  19   3 613.309 373.973  16
  -4  19   2 204.345 360.330  16
   4  19  -2 211.790 391.449   5
  -4  19   1-459.089 391.719  16
   4  19  -1-545.482 422.351   5
  -4  19   0-18.5482 410.743  16
   4  19   0-365.083 377.800   5
  -4  19  -1 625.611 382.397  16
   4  19   1-186.463 263.910   5
   4  19   2-153.409 339.012   5
   4  20   0 419.877 292.891   5
   5   0  -9-554.285 538.750   8
   5   0  -8-167.842 621.101   8
   5   0  -7 6911.59 1083.24   5
   5   0  -7 5726.92 976.104   8
   5   0  -6-424.664 570.316   5
   5   0  -6 152.696 690.283   8
   5   0  -5 190.815 471.310   5
   5   0  -4 627.085 695.272   5
   5   0  -3 63.1158 628.079   5
   5   0  -2-636.091 591.489   5
   5   0  -1 3688.26 956.406   5
   5   0   0 407.273 560.978   5
   5   0   1 7985.61 1260.82   5
  -5   0  -2 610.374 838.027  11
  -5   0  -3 797.392 766.243  11
  -5   0  -4-328.161 760.642  11
  -5   0  -5-323.250 662.192  11
  -5   0  -6 231.896 556.852  11
   5  -1  -9 1711.11 578.101   8
   5   1  -9 1003.01 520.381   8
   5  -1  -8 427.800 662.934   8
   5   1  -8-53.2263 618.616   8
   5  -1  -7 153.544 452.511   5
   5   1  -7-475.418 416.288   5
   5  -1  -7 142.016 617.763   8
   5   1  -7 459.674 658.993   8
   5  -1  -6 1179.02 619.553   5
   5   1  -6 399.724 512.657   5
   5  -1  -6 612.603 739.502   8
   5   1  -6-637.390 721.256   8
   5  -1  -5-824.800 661.823   5
   5   1  -5-581.459 544.479   5
   5  -1  -4-1273.68 554.368   5
   5   1  -4 487.961 610.577   5
   5  -1  -3 63.3997 722.893   5
   5   1  -3-103.260 627.767   5
   5  -1  -2 1407.26 815.211   5
   5   1  -2 2402.61 932.871   5
   5  -1  -1 759.310 659.973   5
   5   1  -1 216.240 561.063   5
   5  -1   0 466.624 742.298   5
   5   1   0 1052.69 686.090   5
   5  -1   1 1129.35 707.193   5
   5   1   1 1772.82 723.042   5
  -5  -1  -2 417.840 715.230  11
  -5   1  -2-283.484 863.886  11
   5   1   2-119.768 510.979   5
  -5  -1  -3 1632.29 950.849  11
  -5   1  -3 1270.43 847.931  11
  -5  -1  -4 162.831 627.979  11
  -5   1  -4 757.055 795.259  11
  -5  -1  -5 274.569 605.161  11
  -5   1  -5 542.373 660.281  11
  -5  -1  -6 693.294 595.956  11
  -5   1  -6-117.152 500.829  11
   5  -2  -9-815.050 526.935   8
   5   2  -9 389.739 481.102   8
   5  -2  -8 646.131 667.134   8
   5   2  -8-1189.04 698.126   8
   5  -2  -7 1008.58 440.452   5
   5   2  -7 520.972 622.142   5
   5  -2  -7 1126.16 764.209   8
   5   2  -7 1594.40 814.600   8
   5  -2  -6-172.715 438.075   5
   5   2  -6-189.275 625.424   5
   5  -2  -6 1171.09 747.954   8
   5   2  -6 775.586 707.941   8
   5  -2  -5 551.852 551.885   5
   5   2  -5 488.795 676.844   5
   5  -2  -4 1975.81 862.764   5
   5   2  -4 3247.93 864.474   5
   5  -2  -3-272.600 688.699   5
   5   2  -3 438.553 620.044   5
   5  -2  -2 2271.08 937.290   5
   5   2  -2 2490.92 795.001   5
   5  -2  -1 275.934 624.268   5
   5   2  -1-546.271 628.734   5
   5  -2   0 1696.79 777.134   5
   5   2   0 623.548 627.213   5
   5  -2   1 6989.02 1157.31   5
   5   2   1 7256.77 1361.65   5
  -5  -2  -2 302.754 720.126  11
  -5   2  -2 125.395 764.158  11
   5   2   2-327.451 489.052   5
  -5  -2  -3 1311.38 733.968  11
  -5   2  -3 2285.24 925.763  11
  -5  -2  -4 1195.19 714.236  11
  -5   2  -4 1500.68 710.676  11
  -5  -2  -5-464.015 594.506  11
  -5   2  -5-548.261 525.793  11
  -5  -2  -6 48.4789 504.482  11
  -5   2  -6 185.684 536.927  11
   5  -3  -9 25.4662 469.152   8
   5   3  -9 541.659 508.328   8
   5  -3  -8-359.851 576.335   8
   5   3  -8-478.636 537.078   8
   5  -3  -7-121.422 406.732   5
   5   3  -7-310.454 418.738   5
   5  -3  -7-106.208 671.362   8
   5   3  -7 153.648 601.186   8
   5  -3  -6 46.2301 541.921   5
   5   3  -6 1051.54 517.120   5
   5  -3  -6 34.9392 586.004   8
   5   3  -6 108.493 492.135   8
   5  -3  -5-213.798 572.721   5
   5   3  -5-445.807 655.236   5
   5  -3  -4 380.275 617.150   5
   5   3  -4 114.993 465.911   5
   5  -3  -3 2230.21 836.742   5
   5   3  -3 1347.13 798.728   5
   5  -3  -2 788.240 733.054   5
   5   3  -2 1024.92 559.513   5
   5  -3  -1 1344.11 694.789   5
   5   3  -1 343.345 694.071   5
   5  -3   0 500.349 697.082   5
   5   3   0 1047.43 615.128   5
   5  -3   1-476.100 582.526   5
   5   3   1 9.80916 671.835   5
  -5  -3  -2 1820.02 745.976  11
  -5   3  -2 2702.38 1060.75  11
   5   3   2 2693.17 744.973   5
  -5  -3  -3 526.365 642.072  11
  -5   3  -3-199.694 872.775  11
  -5  -3  -4 158.709 691.145  11
  -5   3  -4 606.287 644.861  11
  -5  -3  -5 240.817 570.996  11
  -5   3  -5-91.0350 526.779  11
  -5  -3  -6 23.4257 490.035  11
  -5   3  -6 26.7100 557.728  11
   5  -4  -9-582.824 460.231   8
   5   4  -9 341.806 479.789   8
   5  -4  -8 296.301 564.401   8
   5   4  -8 178.266 538.068   8
   5  -4  -7-274.816 387.528   5
   5   4  -7-241.161 430.489   5
   5  -4  -7-564.772 717.553   8
   5   4  -7 387.014 541.696   8
   5  -4  -6 167.894 578.284   5
   5   4  -6 1409.35 516.741   5
   5  -4  -6 766.452 583.209   8
   5   4  -6-640.823 428.318   8
   5  -4  -5 184.785 655.516   5
   5   4  -5 1069.43 658.195   5
  -5   4   5 1067.07 778.371  16
   5  -4  -4-36.3068 733.692   5
   5   4  -4 724.387 644.562   5
  -5   4   4 961.725 540.152  16
   5   4  -4 1283.47 772.391   6
   5  -4  -3 4100.60 1036.78   5
   5   4  -3 3243.06 938.185   5
  -5   4   3 3811.52 905.830  16
   5   4  -3 2791.55 878.176   6
   5  -4  -2 1244.36 759.756   5
   5   4  -2 1793.66 692.776   5
  -5   4   2 1849.74 877.347  16
   5  -4  -1 2569.98 799.136   5
   5   4  -1 1344.92 741.696   5
  -5   4   1 2578.42 906.585  16
   5  -4   0 1262.63 749.822   5
   5   4   0-883.449 674.277   5
   5  -4   1 1431.95 797.213   5
   5   4   1 1289.51 631.882   5
  -5  -4  -2-458.789 759.380  11
  -5   4  -2 320.210 783.933  11
   5   4   2 1594.03 748.249   5
  -5  -4  -3 303.071 729.193  11
  -5   4  -3 1077.66 943.610  11
  -5  -4  -3 6.80351 1031.97  14
  -5  -4  -4 273.555 593.406  11
  -5   4  -4-248.428 609.768  11
  -5  -4  -5 2375.65 721.203  11
  -5   4  -5 1831.54 751.617  11
  -5  -4  -6 304.618 431.361  11
  -5   4  -6 401.541 497.416  11
   5  -5  -9 359.012 383.794   8
   5   5  -9 524.857 418.674   8
   5  -5  -8-241.955 469.963   8
   5   5  -8-820.352 632.068   8
   5   5  -7-70.6083 257.424   5
   5  -5  -7 1083.35 642.814   8
   5   5  -7-356.404 640.850   8
   5  -5  -6 128.959 479.330   5
   5   5  -6-983.426 569.453   5
   5  -5  -6 394.115 521.183   8
   5   5  -6-35.3970 520.286   8
   5  -5  -5 1898.46 835.520   5
   5   5  -5 648.313 583.392   5
   5   5  -5 1947.80 806.816   6
   5  -5  -4 447.813 603.922   5
   5   5  -4 1013.79 686.060   5
  -5   5   4 1647.30 668.666  16
   5   5  -4 1348.08 854.683   6
   5  -5  -3 1288.44 754.336   5
   5   5  -3 150.254 504.966   5
  -5   5   3 677.128 672.672  16
   5   5  -3-456.626 585.550   6
   5  -5  -2 488.853 560.310   5
   5   5  -2-453.550 645.887   5
  -5   5   2 81.6605 547.163  16
   5  -5  -1 192.970 663.738   5
   5   5  -1 992.159 676.001   5
  -5   5   1 171.063 594.193  16
   5  -5   0 1603.85 631.619   5
   5   5   0 1194.06 762.343   5
  -5   5   0 1218.02 580.788  16
   5  -5   1 1576.01 842.014   5
  -5  -5  -1 1646.92 801.570  11
   5   5   1 1497.26 632.556   5
  -5   5  -1 1563.96 623.133  16
  -5  -5  -2 747.951 726.316  11
  -5   5  -2 1398.22 939.088  11
   5   5   2 1116.26 759.558   5
  -5   5  -2 768.054 436.618  16
  -5  -5  -2 629.890 1097.69  14
  -5  -5  -3-414.288 729.795  11
  -5   5  -3 303.913 767.517  11
  -5   5  -3 1237.30 469.502  16
  -5  -5  -3-941.543 1079.06  14
  -5  -5  -4-51.8043 401.895  11
  -5   5  -4 104.379 702.294  11
  -5   5  -4-74.1698 346.376  16
  -5  -5  -4-575.370 930.525  14
  -5  -5  -5 1096.28 605.163  11
  -5   5  -5 837.703 628.624  11
  -5  -5  -6 409.660 376.048  11
  -5   5  -6 251.955 482.184  11
   5  -6  -8-83.7297 522.328   8
   5   6  -8-222.516 542.500   8
   5  -6  -7-859.660 628.784   8
   5   6  -7-1072.17 542.759   8
   5  -6  -6 329.839 521.629   5
   5   6  -6 300.890 474.993   5
   5  -6  -6-576.001 763.459   8
   5   6  -6 252.097 514.857   8
   5  -6  -5-240.648 567.139   5
   5   6  -5 134.489 627.424   5
   5   6  -5-843.934 735.678   6
   5  -6  -4 828.109 606.728   5
   5   6  -4 106.840 561.525   5
  -5   6   4 2071.07 831.585  16
   5   6  -4 1315.64 761.421   6
   5  -6  -3-328.992 714.455   5
   5   6  -3-389.061 525.459   5
  -5   6   3 523.408 515.492  16
   5   6  -3-735.692 712.095   6
   5  -6  -2-203.937 502.913   5
   5   6  -2 1504.53 681.190   5
  -5   6   2-339.913 702.737  16
   5  -6  -1-510.307 757.479   5
   5   6  -1 213.651 689.490   5
  -5   6   1 83.3141 706.457  16
   5   6   0 395.014 647.346   5
  -5   6   0 1058.63 621.672  16
  -5  -6  -1 101.508 623.689  11
  -5   6  -1-764.839 969.757  11
   5   6   1-222.272 670.110   5
  -5   6  -1-146.234 508.797  16
  -5  -6  -1-959.238 1149.77  14
  -5  -6  -2 726.434 562.739  11
  -5   6  -2 380.873 746.308  11
   5   6   2-549.946 648.583   5
  -5   6  -2 283.532 420.212  16
  -5  -6  -2-160.324 1091.74  14
  -5  -6  -3-1252.81 741.281  11
  -5   6  -3-27.3663 766.465  11
  -5   6  -3 437.123 484.484  16
  -5  -6  -3 166.846 1042.32  14
  -5  -6  -4-832.531 608.507  11
  -5   6  -4-286.082 578.080  11
  -5   6  -4-250.476 409.992  16
  -5  -6  -4 389.226 874.262  14
  -5  -6  -5 43.0184 467.896  11
  -5   6  -5 428.988 529.177  11
  -5   6  -5-531.613 412.936  16
   5  -7  -8-686.940 514.583   8
   5   7  -8 164.981 461.832   8
   5  -7  -7 286.043 430.510   8
   5   7  -7 192.050 505.513   8
   5   7  -6 526.424 482.826   5
   5  -7  -6 293.434 638.091   8
   5   7  -6 960.201 624.378   8
   5   7  -6 346.100 654.621   6
   5  -7  -5-271.495 576.531   5
   5   7  -5-239.288 523.886   5
  -5   7   5 551.173 524.551  16
   5   7  -5-818.386 675.359   6
   5  -7  -4 862.067 699.991   5
   5   7  -4-59.2584 349.071   5
  -5   7   4 218.488 689.371  16
   5   7  -4-643.084 675.522   6
   5  -7  -3 2921.47 979.750   5
   5   7  -3 2981.45 884.597   5
  -5   7   3 4399.15 900.581  16
   5   7  -3 1465.56 916.874   6
   5  -7  -2 961.692 803.168   5
   5   7  -2-145.577 436.075   5
  -5   7   2-187.694 697.735  16
   5  -7  -1-38.8906 593.935   5
   5   7  -1-656.343 684.610   5
  -5   7   1 407.802 671.784  16
   5  -7   0 112.824 677.694   5
   5   7   0-651.056 551.173   5
  -5   7   0-210.393 542.750  16
  -5  -7  -1 1333.61 862.650  11
  -5   7  -1 875.428 775.334  11
   5   7   1 120.909 596.341   5
  -5   7  -1 535.069 543.776  16
  -5  -7  -1 1708.08 1222.62  14
  -5  -7  -2 1650.86 734.418  11
  -5   7  -2 1664.40 802.389  11
   5   7   2 1985.39 697.730   5
  -5   7  -2 1777.27 651.033  16
  -5  -7  -2 2217.46 1316.44  14
  -5  -7  -3 532.605 610.904  11
  -5   7  -3 1295.24 688.252  11
  -5   7  -3-238.982 287.087  16
  -5  -7  -3-1102.24 1054.77  14
  -5  -7  -4 627.119 529.880  11
  -5   7  -4-408.464 567.903  11
  -5   7  -4 146.491 449.820  16
  -5  -7  -4-225.014 715.700  14
  -5   7  -5 238.891 520.763  11
  -5   7  -5 267.403 284.878  16
   5  -8  -8-684.792 388.700   8
   5   8  -8 225.901 459.361   8
   5  -8  -7 167.644 523.005   8
   5   8  -7 595.670 447.535   8
   5   8  -6 586.216 372.179   5
   5  -8  -6 377.734 486.426   8
   5   8  -6-89.7390 432.792   8
   5   8  -6-616.584 668.771   6
   5  -8  -5-217.032 562.939   5
   5   8  -5 384.246 464.560   5
  -5   8   5-851.798 708.013  16
   5   8  -5-200.347 676.956   6
   5  -8  -4 631.987 637.994   5
   5   8  -4 315.418 531.447   5
  -5   8   4 1600.49 781.750  16
   5   8  -4-793.256 795.605   6
   5  -8  -3 838.458 616.037   5
   5   8  -3 430.227 437.569   5
  -5   8   3 2160.78 888.177  16
   5  -8  -2 563.015 740.786   5
   5   8  -2-55.6315 521.216   5
  -5   8   2 371.743 715.358  16
   5  -8  -1 726.787 740.769   5
   5   8  -1 192.260 484.445   5
  -5   8   1 1494.51 745.741  16
   5  -8   0 508.793 346.944   5
  -5  -8   0-732.151 810.562  11
  -5   8   0 50.5695 585.407  11
   5   8   0-107.699 512.776   5
  -5   8   0 152.549 618.913  16
  -5  -8  -1 1054.47 651.465  11
  -5   8  -1 1218.28 758.538  11
   5   8   1 1605.69 765.023   5
  -5   8  -1 1882.53 673.480  16
  -5  -8  -1 1559.61 1051.43  14
  -5  -8  -2-317.411 717.029  11
  -5   8  -2-1245.98 684.432  11
   5   8   2-266.367 397.274   5
  -5   8  -2-200.707 261.263  16
  -5  -8  -2-2130.56 1217.64  14
  -5  -8  -3 783.368 534.986  11
  -5   8  -3 540.372 608.345  11
   5   8   3 1027.02 430.988   5
  -5   8  -3 437.373 452.133  16
  -5   8  -4-199.521 501.478  11
  -5   8  -4-601.040 496.044  16
  -5  -8  -4 509.692 830.077  14
  -5   8  -5-352.181 342.607  16
  -5   9   7 1016.36 584.408  16
   5  -9  -7 74.5461 498.753   8
   5   9  -7 245.410 425.977   8
   5   9  -6 692.282 403.517   5
  -5   9   6-764.831 638.542  16
   5  -9  -6 770.881 631.067   8
   5   9  -6-532.177 535.234   8
   5   9  -6 557.147 586.397   6
   5   9  -5 1660.56 612.024   5
  -5   9   5 1131.64 729.135  16
   5   9  -5 939.590 664.135   6
   5   9  -4 154.179 463.702   5
  -5   9   4 1908.72 742.443  16
   5   9  -4 792.519 599.787   6
   5  -9  -3-180.833 552.629   5
   5   9  -3 697.344 636.972   5
   5   9  -3 1274.72 608.693   6
   5  -9  -2-15.5067 583.409   5
   5   9  -2-315.987 514.572   5
  -5   9   2 806.346 781.501  16
   5  -9  -1-148.311 522.778   5
   5   9  -1-15.6061 506.868   5
  -5   9   1-161.937 702.718  16
  -5   9   0 1078.36 807.572  11
  -5   9   0-106.224 458.402  16
   5   9   0 830.970 533.724   5
   5   9   1 217.312 538.805   5
  -5   9  -1 558.203 424.053  16
  -5  -9  -1 1487.58 1130.61  14
   5   9   2 619.158 595.653   5
  -5   9  -2 160.197 561.776  16
  -5  -9  -2-50.9714 1012.22  14
   5   9   3 1137.48 546.040   5
  -5   9  -3 118.695 476.570  16
  -5  -9  -3 1048.90 922.940  14
  -5   9  -4 1108.01 431.472  16
  -5  -9  -4 923.627 881.728  14
  -5   9  -5 120.585 307.480  16
  -5  10   7 700.219 508.841  16
   5 -10  -7-771.005 486.804   8
  -5  10   6 624.463 472.392  16
   5  10  -6 623.309 596.812   6
   5  10  -5-47.8382 304.459   5
  -5  10   5 1238.03 732.545  16
   5  10  -5 888.878 643.798   6
   5  10  -4-5.19369 346.082   5
  -5  10   4 938.839 754.630  16
   5  10  -4-825.181 670.355   6
   5  10  -3-301.418 475.065   5
  -5  10   3-1024.65 728.566  16
   5  10  -3-63.8687 630.463   6
   5  10  -2-404.296 590.112   5
  -5  10   2 263.119 590.478  16
   5  10  -2 221.712 684.517   6
   5  10  -1 616.533 607.187   5
  -5  10   1 598.467 678.185  16
  -5  10   0-498.351 560.602  16
   5  10   0 11.4553 546.695   5
  -5  10  -1-46.6552 485.229  16
   5  10   1 126.355 605.717   5
   5  10   2 542.231 520.486   5
  -5  10  -2 366.331 518.928  16
   5  10   3 408.089 355.591   5
  -5  10  -3 442.399 484.061  16
  -5  10  -4-1441.16 550.037  16
  -5 -10  -4 454.895 741.968  14
  -5  11   7-543.606 456.913  16
  -5  11   6 473.838 511.900  16
   5  11  -6 346.925 548.707   6
   5  11  -5 1860.91 494.696   5
  -5  11   5 327.226 612.946  16
   5  11  -5 696.374 604.928   6
   5  11  -4-124.613 414.411   5
  -5  11   4-337.164 530.662  16
   5  11  -4 214.427 550.578   6
   5  11  -3 331.085 713.971   6
   5  11  -3 115.188 530.006   5
  -5  11   3 393.747 777.684  16
   5  11  -2 707.004 583.215   6
   5  11  -2-596.605 585.780   5
  -5  11   2 344.892 603.068  16
   5  11  -1 134.364 429.131   5
  -5  11   1-237.772 602.654  16
  -5  11   0 371.906 487.968  16
   5  11   0 492.005 569.440   5
  -5  11  -1 95.3039 466.535  16
   5  11   1 461.394 447.796   5
   5  11   2 193.329 460.164   5
  -5  11  -2-250.385 420.100  16
  -5 -11  -2-1092.44 1025.37  14
   5  11   3-111.180 350.626   5
  -5  11  -3 473.043 456.743  16
  -5 -11  -3 206.592 958.176  14
  -5  11  -4-26.3559 326.437  16
  -5  12   6-450.687 492.341  16
   5  12  -6 315.278 542.189   6
   5  12  -5-134.327 252.355   5
  -5  12   5-298.408 552.482  16
   5  12  -5 409.840 533.515   6
   5  12  -4 650.857 328.882   5
  -5  12   4-49.4187 552.213  16
   5  12  -4-196.082 606.458   6
   5  12  -3 411.521 539.269   5
  -5  12   3 784.582 708.536  16
   5  12  -3-439.500 453.917   6
   5  12  -2-317.623 523.332   6
   5  12  -2 9.93357 361.341   5
  -5  12   2-22.9543 531.916  16
   5  12  -1 192.216 467.663   5
  -5  12   1 12.6020 608.042  16
  -5  12   0 33.8451 599.952  16
   5  12   0 355.233 513.423   5
  -5  12  -1-193.072 448.600  16
   5  12   1-51.3887 402.234   5
   5  12   2 520.198 476.827   5
  -5  12  -2 403.382 435.413  16
  -5  12  -3-103.424 381.933  16
  -5  12  -4 580.464 326.130  16
  -5  13   6 581.499 458.721  16
  -5  13   5-99.9626 428.788  16
   5  13  -5 68.1526 353.503   6
   5  13  -4 114.615 371.210   5
  -5  13   4 245.059 550.144  16
   5  13  -4-521.396 485.803   6
   5  13  -3 310.146 487.835   5
  -5  13   3-328.822 527.300  16
   5  13  -3 97.3148 613.580   6
   5  13  -2 107.285 473.423   5
  -5  13   2-686.295 592.371  16
   5  13  -2 656.636 467.615   6
   5  13  -1 143.766 467.730   5
  -5  13   1 673.564 588.576  16
  -5  13   0 1619.51 655.904  16
   5  13   0 533.623 470.345   5
  -5  13  -1 235.273 511.647  16
   5  13   1-327.137 407.159   5
   5  13   2 932.135 428.180   5
  -5  13  -2 943.317 459.024  16
  -5  13  -3 482.019 354.717  16
  -5  14   5-34.0211 327.100  16
   5  14  -5 264.608 379.964   6
   5  14  -4-193.434 278.165   5
  -5  14   4-44.6543 477.757  16
   5  14  -4-62.8106 396.845   6
   5  14  -3-157.526 244.986   5
  -5  14   3-367.692 520.022  16
   5  14  -3 384.987 459.982   6
   5  14  -2-29.6265 412.913   5
  -5  14   2 104.130 544.555  16
   5  14  -1 290.648 399.241   5
  -5  14   1 113.909 496.040  16
  -5  14   0-684.511 588.701  16
   5  14   0 72.5233 374.349   5
   5  14   1 41.9677 407.234   5
  -5  14  -1-618.559 470.113  16
  -5  14  -2 342.752 198.149  16
  -5  15   4 163.731 334.491  16
   5  15  -3 140.623 211.541   5
  -5  15   3 178.146 343.208  16
   5  15  -2-201.741 280.617   5
  -5  15   2 393.003 376.240  16
   5  15  -1-66.7325 326.208   5
  -5  15   1-209.858 414.512  16
   5  15   0 151.642 292.599   5
  -5  15   0 542.088 316.931  16
   5  15   1 278.679 310.699   5
  -5  15  -1 68.9551 361.457  16
   6   0  -5 353.105 269.559   5
   6   0  -4 202.994 422.941   5
   6   0  -3 454.201 486.594   5
   6   0  -2 599.025 510.230   5
   6   0  -1 322.950 407.697   5
  -6   0   1-336.895 582.748  11
   6   0   0 82.0434 351.622   5
  -6   0   0 633.209 604.927  11
  -6   0  -1-207.338 566.416  11
  -6   0  -2 949.902 534.350  11
   6  -1  -5 767.949 372.768   5
   6   1  -5-139.952 362.981   5
   6  -1  -4 263.861 425.243   5
   6   1  -4-618.995 459.642   5
   6  -1  -3 853.143 484.268   5
   6   1  -3 2242.97 635.378   5
   6  -1  -2 666.169 499.702   5
   6   1  -2 172.157 466.875   5
   6  -1  -1 1120.36 506.563   5
   6   1  -1 613.831 539.510   5
  -6  -1   1 285.787 640.476  11
  -6   1   1-1.78458 471.244  11
   6  -1   0 752.659 485.134   5
   6   1   0 1366.84 543.823   5
  -6  -1   0 258.170 599.552  11
  -6   1   0 979.684 658.981  11
  -6  -1  -1-431.394 498.485  11
  -6   1  -1 101.467 502.726  11
  -6  -1  -2-503.651 434.780  11
  -6   1  -2 447.973 439.495  11
   6  -2  -5 76.9615 304.968   5
   6   2  -5-158.974 363.288   5
   6  -2  -4 442.812 374.193   5
   6   2  -4 1068.04 501.016   5
   6  -2  -3 306.039 468.919   5
   6   2  -3 245.218 499.568   5
   6  -2  -2 860.286 488.703   5
   6   2  -2 881.489 561.993   5
   6  -2  -1 243.914 478.061   5
   6   2  -1 675.090 501.955   5
  -6  -2   1-66.1444 556.142  11
  -6   2   1-746.347 588.996  11
   6   2   0 1585.01 556.203   5
  -6  -2   0 868.739 587.175  11
  -6   2   0 1357.75 630.784  11
  -6  -2  -1 1153.12 517.223  11
  -6   2  -1 1544.11 572.380  11
  -6  -2  -2 57.3848 423.754  11
  -6   2  -2 327.933 435.360  11
   6   3  -5-971.820 332.747   5
   6  -3  -4 139.806 353.259   5
   6   3  -4 387.072 443.755   5
   6  -3  -3 384.810 467.042   5
   6   3  -3 265.823 465.571   5
   6  -3  -2-55.7626 378.483   5
   6   3  -2-163.775 479.933   5
  -6  -3   2-834.404 480.780  11
   6  -3  -1 1.61733 383.919   5
  -6  -3   1 887.306 518.398  11
  -6   3   1 1.68952 657.517  11
   6   3  -1-151.532 375.976   5
  -6  -3   0 500.816 467.919  11
  -6   3   0 1230.85 626.456  11
   6   3   0 532.333 484.214   5
  -6  -3  -1-59.3080 402.296  11
  -6   3  -1 11.2571 470.039  11
  -6   3  -2 254.014 405.033  11
   6  -4  -4 800.256 368.701   5
   6   4  -4-393.316 393.868   5
   6  -4  -3 373.457 403.445   5
   6   4  -3 478.878 404.902   5
   6  -4  -2 312.742 381.068   5
  -6  -4   2-1345.74 524.634  11
  -6   4   2-52.6716 676.305  11
   6   4  -2 301.672 421.815   5
   6  -4  -1 151.015 347.620   5
  -6  -4   1-184.803 488.818  11
  -6   4   1 272.270 698.011  11
   6   4  -1 251.998 445.156   5
  -6  -4   0 38.1388 500.377  11
   6   4   0 752.200 370.249   5
  -6  -4  -1-224.933 369.026  11
  -6   4  -1-285.658 457.966  11
   6   5  -4 613.692 368.575   5
   6   5  -3-101.294 315.331   5
  -6  -5   3-1444.42 533.693  11
  -6  -5   2-430.970 437.123  11
  -6   5   2 550.281 582.933  11
   6   5  -2 692.286 393.642   5
  -6  -5   1-193.846 369.051  11
  -6   5   1-37.5980 554.734  11
   6   5  -1 239.674 446.191   5
  -6  -5   0 172.476 432.736  11
  -6   5   0 280.871 446.898  11
   6   5   0 236.746 369.213   5
   6   6  -4-1183.24 425.079   5
   6   6  -3-124.340 304.571   5
   6   6  -2 215.466 315.458   5
   6   6  -1 537.257 458.797   5
   6   7  -3 213.578 335.571   5
   6   7  -2 579.533 327.672   5
   6   7  -1-380.405 373.919   5
   6   8  -2-257.624 295.796   5
   0   0   0    0.00    0.00   0
TITL exp_108-2qum in P2(1)/n
REM P2(1)/n (#14 in standard setting)
CELL 1.54184   5.008222  20.727643  11.154871  90.0000  96.9980  90.0000
ZERR    5.00   0.000863   0.003755   0.001383   0.0000   0.0150   0.0000
LATT  1
SYMM -x+1/2, y+1/2,-z+1/2
SFAC C H N O
UNIT 55.00 50.00 5.00 5.00
TREF
HKLF 4
END
;
_shelx_hkl_checksum     44507
_shelx_res_file
;
TITL exp_108-2qum_a.res in P2(1)/n
    exp_108-2qum.res
    created by SHELXL-2016/6 at 01:16:16 on 26-Sep-2024
REM Old TITL exp_108-2qum in P2(1)/n
REM SHELXT solution in P2(1)/n: R1 0.188, Rweak 0.553, Alpha 0.040
REM <I/s> 0.514 for 36 systematic absences, Orientation as input
REM Formula found by SHELXT: C13 N3 O
CELL 1.54184 5.008222 20.727643 11.154871 90 96.998 90
ZERR 4 0.000863 0.003755 0.001383 0 0.015 0
LATT 1
SYMM 0.5-X,0.5+Y,0.5-Z
SFAC C H N O
UNIT 52 48 8 8
EQIV $1 1-X,1-Y,1-Z
EQIV $2 -X,1-Y,-Z
EQIV $3 0.5+X,1.5-Y,-0.5+Z
EQIV $4 0.5+X,1.5-Y,0.5+Z
L.S. 10 0 0
PLAN  40
HTAB C3 N1_$4
HTAB C1 O1_$3
HTAB C11 O2_$2
HTAB C13 O1_$1
CONF
HTAB N2 N1
HTAB C8 O1
BOND
list 4
MORE -1
BOND $H
fmap 2 53
acta
OMIT -2 140
OMIT 0 2 0
OMIT 0 4 0
REM <olex2.extras>
REM <HklSrc "%.\\exp_108-2qum.hkl">
REM </olex2.extras>
WGHT    0.037300
EXTI    0.001660
FVAR       7.28397
O1    4    0.780440    0.642477    0.535491    11.00000    0.08222    0.07937 =
         0.04917    0.00422    0.00185   -0.01235
O2    4   -0.090395    0.469142    0.177436    11.00000    0.07619    0.07702 =
         0.06539   -0.00852    0.00447   -0.01576
N2    3    0.673172    0.655478    0.332415    11.00000    0.07116    0.06564 =
         0.04017    0.00296   -0.00331   -0.00615
AFIX  43
H2    2    0.709512    0.679337    0.273443    11.00000   -1.20000
AFIX   0
N1    3    1.027576    0.749100    0.327084    11.00000    0.06811    0.06548 =
         0.04532    0.00276    0.00121    0.00461
C10   1    0.092622    0.514512    0.224293    11.00000    0.05478    0.06310 =
         0.05635   -0.00596    0.00000   -0.00154
C6    1    0.811571    0.669591    0.439787    11.00000    0.06362    0.05960 =
         0.04878   -0.00377    0.00127    0.00708
C7    1    0.476741    0.607411    0.301282    11.00000    0.05578    0.05737 =
         0.04975   -0.00550   -0.00280    0.00407
C5    1    1.017091    0.721588    0.434999    11.00000    0.05708    0.05547 =
         0.04401   -0.00191    0.00023    0.00660
C4    1    1.185209    0.738393    0.537282    11.00000    0.06447    0.06864 =
         0.04403    0.00164    0.00116   -0.00015
AFIX  43
H4    2    1.171623    0.718024    0.610576    11.00000   -1.20000
AFIX   0
C9    1    0.161909    0.526332    0.345280    11.00000    0.06411    0.07670 =
         0.05540   -0.00349    0.01434   -0.00815
AFIX  43
H9    2    0.079459    0.503135    0.401950    11.00000   -1.20000
AFIX   0
C1    1    1.210758    0.795711    0.322053    11.00000    0.07512    0.07211 =
         0.05666    0.01105    0.01169    0.00588
AFIX  43
H1    2    1.220637    0.815677    0.248061    11.00000   -1.20000
AFIX   0
C3    1    1.373419    0.785891    0.528731    11.00000    0.06607    0.07818 =
         0.05146   -0.00618   -0.00385   -0.00812
AFIX  43
H3    2    1.491329    0.797526    0.596193    11.00000   -1.20000
AFIX   0
C8    1    0.352907    0.572356    0.383486    11.00000    0.06786    0.08306 =
         0.04583   -0.00703    0.00646   -0.00175
AFIX  43
H8    2    0.398288    0.579727    0.465682    11.00000   -1.20000
AFIX   0
C12   1    0.405195    0.595418    0.179398    11.00000    0.08164    0.07161 =
         0.05084    0.00760   -0.00416   -0.01357
AFIX  43
H12   2    0.486200    0.618804    0.122515    11.00000   -1.20000
AFIX   0
C2    1    1.386357    0.816021    0.420184    11.00000    0.07391    0.07123 =
         0.06171   -0.00454    0.00950   -0.01245
AFIX  43
H2A   2    1.509095    0.849017    0.412757    11.00000   -1.20000
AFIX   0
C11   1    0.216187    0.549435    0.141562    11.00000    0.08481    0.08327 =
         0.04714    0.00328   -0.00763   -0.01359
AFIX  43
H11   2    0.171226    0.541804    0.059426    11.00000   -1.20000
AFIX   0
C13   1   -0.242083    0.436980    0.258830    11.00000    0.06409    0.07757 =
         0.09238   -0.00119    0.01256   -0.00927
AFIX 137
H13A  2   -0.372539    0.409360    0.214373    11.00000   -1.50000
H13B  2   -0.332549    0.468255    0.302912    11.00000   -1.50000
H13C  2   -0.123774    0.411569    0.314264    11.00000   -1.50000
AFIX   0
HKLF 4
REM  exp_108-2qum_a.res in P2(1)/n
REM R1 =  0.0609 for     975 Fo > 4sig(Fo)  and  0.1546 for all    2166 data
REM    156 parameters refined using      0 restraints
END
WGHT      0.0373      0.0000
REM Highest difference peak  0.152,  deepest hole -0.159,  1-sigma level  0.037
Q1    1   1.4930  0.7161  0.4538  11.00000  0.05    0.15
Q2    1  -0.1014  0.5798  0.2943  11.00000  0.05    0.14
Q3    1   1.6694  0.7415  0.5765  11.00000  0.05    0.12
Q4    1   1.0218  0.7597  0.5245  11.00000  0.05    0.12
Q5    1   0.4969  0.5851  0.4829  11.00000  0.05    0.11
Q6    1   0.5051  0.5350  0.0647  11.00000  0.05    0.11
Q7    1  -0.3400  0.3972  0.1877  11.00000  0.05    0.11
Q8    1   1.7986  0.7823  0.5184  11.00000  0.05    0.11
Q9    1   1.0153  0.7390  0.3821  11.00000  0.05    0.11
Q10   1   0.9503  0.6472  0.6186  11.00000  0.05    0.11
Q11   1   0.5532  0.6971  0.5932  11.00000  0.05    0.11
Q12   1   0.8134  0.7263  0.2956  11.00000  0.05    0.11
Q13   1   1.1854  0.7178  0.5797  11.00000  0.05    0.11
Q14   1   0.7901  0.5786  0.4926  11.00000  0.05    0.11
Q15   1   1.3585  0.7829  0.3634  11.00000  0.05    0.11
Q16   1  -0.3373  0.4978  0.1255  11.00000  0.05    0.11
Q17   1   1.4022  0.7785  0.6751  11.00000  0.05    0.11
Q18   1   1.6046  0.7425  0.4968  11.00000  0.05    0.11
Q19   1  -0.4625  0.4825  0.0827  11.00000  0.05    0.10
Q20   1  -0.2270  0.5394  0.1869  11.00000  0.05    0.10
Q21   1   0.1785  0.4956  0.4457  11.00000  0.05    0.10
Q22   1   1.7639  0.8598  0.5113  11.00000  0.05    0.10
Q23   1   0.5441  0.7158  0.2869  11.00000  0.05    0.10
Q24   1   0.2313  0.5074  0.2066  11.00000  0.05    0.10
Q25   1   1.3949  0.8215  0.6125  11.00000  0.05    0.10
Q26   1   0.6026  0.6590  0.5120  11.00000  0.05    0.10
Q27   1   0.1238  0.4749  0.4188  11.00000  0.05    0.10
Q28   1  -0.4059  0.4184  0.0910  11.00000  0.05    0.10
Q29   1   1.1784  0.7178  0.4790  11.00000  0.05    0.10
Q30   1  -0.0839  0.4954  0.3955  11.00000  0.05    0.10
Q31   1   0.8454  0.7962  0.3013  11.00000  0.05    0.10
Q32   1   0.5401  0.6218  0.0887  11.00000  0.05    0.10
Q33   1   0.6512  0.5792  0.1374  11.00000  0.05    0.10
Q34   1   0.3536  0.4999 -0.0157  11.00000  0.05    0.10
Q35   1  -0.0894  0.5805  0.3971  11.00000  0.05    0.10
Q36   1  -0.1346  0.4872  0.3762  11.00000  0.05    0.10
Q37   1   0.8215  0.6423  0.2540  11.00000  0.05    0.10
Q38   1   0.4045  0.6167  0.2440  11.00000  0.05    0.10
Q39   1   0.6734  0.5569  0.5691  11.00000  0.05    0.09
Q40   1   0.2942  0.5044  0.1280  11.00000  0.05    0.09
;
_shelx_res_checksum     91700
