# Supplementary material for: Synthesis, crystal structure and Hirshfeld surface analysis of N-(4-meth­oxy­phen­yl)picolinamide
Source: Acta Crystallogr E Crystallogr Commun. 2024 Nov 14;80(Pt 12):1293–7. doi: 10.1107/S2056989024010843 (PMC11789174; doi:10.1107/S2056989024010843)
Supplement: Supplementary file 2 [file e-80-01293-Isup2.hkl]

data_I                                                                          
_shelx_title ' exp_108-2qum_a.res in P2(1)/n'                                   
_shelx_refln_list_code          4                                               
_shelx_F_calc_maximum      146.10                                               
_exptl_crystal_F_000       480.00                                               
_reflns_d_resolution_high  0.8204                                               
                                                                                
loop_                                                                           
 _space_group_symop_operation_xyz                                               
 'x, y, z'                                                                      
 '-x+1/2, y+1/2, -z+1/2'                                                        
 '-x, -y, -z'                                                                   
 'x-1/2, -y-1/2, z-1/2'                                                         
                                                                                
_cell_length_a     5.0082                                                       
_cell_length_b    20.7276                                                       
_cell_length_c    11.1549                                                       
_cell_angle_alpha  90.000                                                       
_cell_angle_beta   96.998                                                       
_cell_angle_gamma  90.000                                                       
                                                                                
_shelx_F_squared_multiplier     1.000                                           
                                                                                
loop_                                                                           
 _refln_index_h                                                                 
 _refln_index_k                                                                 
 _refln_index_l                                                                 
 _refln_F_squared_calc                                                          
 _refln_F_squared_meas                                                          
 _refln_F_squared_sigma                                                         
 _refln_observed_status                                                         
   2   0   0        633.56        628.79        19.93 o                         
   4   0   0          0.28         -4.75         8.77 o                         
   6   0   0          3.58          5.37         5.73 o                         
   1   1   0        779.94        727.55        10.99 o                         
   2   1   0         31.41         32.20         3.39 o                         
   3   1   0        163.76        165.74         9.96 o                         
   4   1   0          7.92         -6.78         6.78 o                         
   5   1   0          2.87         14.54         9.50 o                         
   6   1   0         11.82         15.91         5.29 o                         
   1   2   0        250.72        254.94         6.78 o                         
   2   2   0         26.60         28.22         3.28 o                         
   3   2   0        308.60        286.24        15.03 o                         
   4   2   0         74.68         74.08         9.92 o                         
   5   2   0         11.66         20.79        10.11 o                         
   6   2   0         16.06         24.02         6.41 o                         
   1   3   0        461.20        431.03         8.28 o                         
   2   3   0        125.23        123.98         6.21 o                         
   3   3   0         16.53         14.42         5.66 o                         
   4   3   0          0.65         -4.56         6.81 o                         
   5   3   0          4.46         14.91         8.69 o                         
   6   3   0         10.55         13.44         5.59 o                         
   1   4   0      21345.46      21456.03        62.96 o                         
   2   4   0        401.34        418.46        10.68 o                         
   3   4   0         14.06         14.21         5.78 o                         
   4   4   0         16.18         15.46         5.37 o                         
   5   4   0          1.78          2.50        20.22 o                         
   1   5   0       9152.29       8814.36        51.44 o                         
   2   5   0        994.68       1017.04        21.06 o                         
   3   5   0          9.52         12.74         6.00 o                         
   4   5   0          0.61          5.77         3.64 o                         
   5   5   0         12.89         25.32         7.03 o                         
   0   6   0          8.12          7.79         8.67 o                         
   1   6   0       2037.03       1978.35        22.07 o                         
   2   6   0        693.58        775.47        21.80 o                         
   3   6   0         40.51         35.14         7.38 o                         
   4   6   0         64.05         61.46         7.41 o                         
   5   6   0          1.75         13.83         8.45 o                         
   1   7   0          0.09          1.41         3.01 o                         
   2   7   0        355.04        358.25        14.22 o                         
   3   7   0         59.67         49.64         8.33 o                         
   4   7   0         10.13         16.79         6.92 o                         
   5   7   0          6.19         -5.15         6.33 o                         
   0   8   0         15.35          9.54         9.09 o                         
   1   8   0        138.76        148.24         9.40 o                         
   2   8   0        659.77        659.70        19.18 o                         
   3   8   0         60.45         59.34         9.09 o                         
   4   8   0          9.82          8.63         7.03 o                         
   5   8   0          0.78          1.38         4.31 o                         
   1   9   0         25.12         25.92         5.59 o                         
   2   9   0       1747.92       1935.45        39.02 o                         
   3   9   0          7.21         -2.77         9.14 o                         
   4   9   0         24.85         24.61         8.13 o                         
   5   9   0          3.39          9.47         6.72 o                         
   0  10   0        370.93        318.87        29.15 o                         
   1  10   0        276.22        290.06        16.11 o                         
   2  10   0        444.05        453.30        20.80 o                         
   3  10   0         91.77         97.46        11.05 o                         
   4  10   0         37.54         45.47         8.75 o                         
   5  10   0          0.26         -4.53         7.38 o                         
   1  11   0        420.74        443.27        20.19 o                         
   2  11   0         33.46         32.06         8.66 o                         
   3  11   0          0.89         -1.28         8.50 o                         
   4  11   0          2.27          2.25         8.20 o                         
   5  11   0          6.71          8.05         6.98 o                         
   0  12   0         20.98         22.24        12.53 o                         
   1  12   0         41.64         41.40         8.45 o                         
   2  12   0          0.95         -0.35         3.84 o                         
   3  12   0         68.17         70.02        12.67 o                         
   4  12   0          6.30         25.17         9.55 o                         
   5  12   0          0.03          3.90         7.35 o                         
   1  13   0          0.27         -4.47         4.49 o                         
   2  13   0         52.51         61.10         9.77 o                         
   3  13   0         52.55         58.59        12.82 o                         
   4  13   0          1.21          6.00         8.25 o                         
   5  13   0         13.25         18.61        10.23 o                         
   0  14   0         24.83         22.42        11.99 o                         
   1  14   0         22.72         24.13         7.94 o                         
   2  14   0        140.36        139.15         9.91 o                         
   3  14   0         96.02         88.65        12.55 o                         
   4  14   0          1.57         -0.20         8.37 o                         
   5  14   0          0.02         -4.18         7.13 o                         
   1  15   0         10.95         10.77         5.06 o                         
   2  15   0         22.08         11.22         7.77 o                         
   3  15   0         22.61         18.42        13.18 o                         
   4  15   0          0.05         29.51         9.69 o                         
   0  16   0        118.39        104.05        16.73 o                         
   1  16   0         26.42         10.29         7.34 o                         
   2  16   0          3.76         -2.07         8.44 o                         
   3  16   0         26.83         28.78        10.50 o                         
   4  16   0          4.64         -0.08         6.57 o                         
   1  17   0          0.04          1.62         6.42 o                         
   2  17   0          4.77         17.78         9.24 o                         
   3  17   0         15.09          9.23         7.60 o                         
   4  17   0          3.24         -4.60         4.85 o                         
   0  18   0          3.46        -10.21        10.21 o                         
   1  18   0         71.64         64.27        12.08 o                         
   2  18   0          0.40         -7.38         7.38 o                         
   3  18   0          9.80          7.43         8.16 o                         
   4  18   0          5.95          6.69         4.41 o                         
   1  19   0         56.96         40.14        11.00 o                         
   2  19   0          1.56          7.04         8.10 o                         
   3  19   0          9.33         25.73         8.00 o                         
   0  20   0          1.35         13.21        10.29 o                         
   1  20   0          2.34          6.02         7.87 o                         
   2  20   0          1.36          4.02         7.60 o                         
   3  20   0          0.01          1.65         8.43 o                         
   1  21   0          6.70          6.41         7.61 o                         
   2  21   0         11.66         19.94         8.42 o                         
   3  21   0          0.04         17.60        15.30 o                         
   0  22   0         21.53         23.10        14.25 o                         
   1  22   0          6.25         11.32         7.47 o                         
   2  22   0          0.74          0.02         6.83 o                         
   1  23   0          7.08         12.35         5.92 o                         
   2  23   0          3.96         24.08         7.78 o                         
   0  24   0          4.99         -4.76         6.69 o                         
   1  24   0          0.95          6.37         5.32 o                         
  -5   0   1         62.13         69.53        18.03 o                         
  -3   0   1        100.94        103.26        13.35 o                         
  -1   0   1        674.83        657.20        25.28 o                         
   1   0   1        465.45        456.56        14.57 o                         
   3   0   1        238.42        243.24        19.31 o                         
   5   0   1        123.73        150.57        23.77 o                         
  -6   1   1         10.21          9.52         4.99 o                         
  -5   1   1          2.16          8.78         8.06 o                         
  -4   1   1         72.71         63.91         8.67 o                         
  -3   1   1        649.24        615.15        34.76 o                         
  -2   1   1        218.58        211.68         8.29 o                         
  -1   1   1         27.03         24.31         3.66 o                         
   0   1   1        518.47        552.09        10.44 o                         
   1   1   1        217.52        184.02         6.01 o                         
   2   1   1        297.85        291.33         9.26 o                         
   3   1   1         45.06         47.82         6.67 o                         
   4   1   1         13.18         10.45         7.17 o                         
   5   1   1         11.28         27.28         9.53 o                         
  -6   2   1          0.63          1.17         4.96 o                         
  -5   2   1          0.58         -2.52         8.35 o                         
  -4   2   1          5.64          1.77         6.22 o                         
  -3   2   1         11.54          8.94         5.74 o                         
  -2   2   1        171.60        161.14         7.23 o                         
  -1   2   1       1456.60       1337.90        36.85 o                         
   0   2   1       2175.05       2077.13        15.26 o                         
   1   2   1        255.35        255.37         5.01 o                         
   2   2   1        200.27        206.37         9.01 o                         
   3   2   1          0.26         -1.36         4.42 o                         
   4   2   1         60.06         51.44         8.91 o                         
   5   2   1        130.48        133.95        16.63 o                         
  -6   3   1          1.92          2.85         4.23 o                         
  -5   3   1         16.89         15.90         9.43 o                         
  -4   3   1         45.39         61.36         9.69 o                         
  -3   3   1        132.32        135.04        11.14 o                         
  -2   3   1        247.50        233.75         8.38 o                         
  -1   3   1      12569.40      13011.04        79.40 o                         
   0   3   1       1337.75       1345.97        16.35 o                         
   1   3   1        248.12        235.46         5.15 o                         
   2   3   1        441.45        457.02        14.34 o                         
   3   3   1         66.58         67.89         8.61 o                         
   4   3   1         81.95         84.59        12.65 o                         
   5   3   1          0.02         -4.72         8.30 o                         
  -6   4   1          4.89          2.22         4.26 o                         
  -5   4   1         24.59         40.28         8.79 o                         
  -4   4   1         43.67         34.63         8.40 o                         
  -3   4   1         93.50         98.60        10.19 o                         
  -2   4   1        689.34        730.69        22.71 o                         
  -1   4   1          0.36          1.78         4.08 o                         
   0   4   1        495.02        471.88        11.19 o                         
   1   4   1        965.18        933.08        11.49 o                         
   2   4   1        484.48        494.98        13.51 o                         
   3   4   1          9.60          1.75         5.70 o                         
   4   4   1          0.00          0.82         5.57 o                         
   5   4   1         15.49         25.49         9.33 o                         
  -5   5   1          3.00          8.26         6.98 o                         
  -4   5   1          0.01          2.37         5.98 o                         
  -3   5   1         55.22         56.32         8.41 o                         
  -2   5   1        281.88        281.83        15.39 o                         
  -1   5   1       6433.17       6365.36        52.04 o                         
   0   5   1        385.19        356.74        19.10 o                         
   1   5   1        647.40        628.23        10.78 o                         
   2   5   1        406.96        461.14        19.59 o                         
   3   5   1         46.91         35.72         7.70 o                         
   4   5   1        112.21        112.51        10.02 o                         
   5   5   1         27.75         29.52         6.65 o                         
  -5   6   1          0.80         -1.11         7.79 o                         
  -4   6   1         12.19          5.30         7.01 o                         
  -3   6   1          4.03         -1.24         5.94 o                         
  -2   6   1         52.23         81.04        16.50 o                         
  -1   6   1        150.46        153.29         9.62 o                         
   0   6   1        769.60        701.97        23.13 o                         
   1   6   1        554.09        506.46        16.27 o                         
   2   6   1        110.65        116.80         7.09 o                         
   3   6   1        209.87        211.76        17.71 o                         
   4   6   1          2.60         -5.65         9.44 o                         
   5   6   1          2.31         -5.63         5.82 o                         
  -5   7   1          0.07         -1.70         7.03 o                         
  -4   7   1         10.50         -1.84         6.46 o                         
  -3   7   1         14.12         15.36         6.66 o                         
  -2   7   1       2259.91       2239.67        48.55 o                         
  -1   7   1        343.94        331.35        14.32 o                         
   0   7   1        784.20        695.04        24.95 o                         
   1   7   1        423.56        436.93        16.41 o                         
   2   7   1          0.66         -1.27         3.68 o                         
   3   7   1         77.16         55.88        11.93 o                         
   4   7   1         21.35         28.93         8.47 o                         
   5   7   1         13.62         14.61         6.00 o                         
  -5   8   1         10.98         13.41         6.71 o                         
  -4   8   1          4.06         13.77         8.04 o                         
  -3   8   1        127.97        134.76        12.01 o                         
  -2   8   1       1803.11       1981.65        37.04 o                         
  -1   8   1        472.41        493.21        18.35 o                         
   0   8   1          0.53         -0.08         5.92 o                         
   1   8   1        685.60        666.39        21.29 o                         
   2   8   1        164.83        179.10        10.29 o                         
   3   8   1          8.81         -9.20         9.20 o                         
   4   8   1          0.11         -5.33         5.33 o                         
   5   8   1         19.94         27.44         6.31 o                         
  -5   9   1          2.04         -1.93         6.09 o                         
  -4   9   1          6.59          6.17         6.59 o                         
  -3   9   1         12.57         13.86        10.31 o                         
  -2   9   1        364.26        356.63        18.01 o                         
  -1   9   1         61.20         61.65         8.93 o                         
   0   9   1         13.91         14.48         7.25 o                         
   1   9   1       1454.58       1543.19        33.92 o                         
   2   9   1         25.55         29.64         5.15 o                         
   3   9   1          7.88         11.97        12.89 o                         
   4   9   1         69.26         66.46        12.44 o                         
   5   9   1          0.84         11.22         6.02 o                         
  -5  10   1          2.59         11.46         8.53 o                         
  -4  10   1          0.70         -7.63         8.66 o                         
  -3  10   1          5.24          2.53         3.42 o                         
  -2  10   1        114.32        118.85        14.10 o                         
  -1  10   1        714.19        755.04        25.25 o                         
   0  10   1         10.00          7.77         6.11 o                         
   1  10   1        169.71        175.04        13.28 o                         
   2  10   1          4.97         10.58         6.07 o                         
   3  10   1         24.02         -1.09         4.73 o                         
   4  10   1         58.86         86.28        13.26 o                         
   5  10   1          0.16          0.57         7.14 o                         
  -5  11   1          0.01         -0.38         6.59 o                         
  -4  11   1         20.76          5.56         7.92 o                         
  -3  11   1        379.74        382.88        19.29 o                         
  -2  11   1          3.78         -6.34        11.03 o                         
  -1  11   1         41.82         37.38         8.16 o                         
   0  11   1        204.18        207.33        17.45 o                         
   1  11   1        277.26        304.68        14.54 o                         
   2  11   1          0.53         -0.35         6.66 o                         
   3  11   1         83.68         76.15        12.30 o                         
   4  11   1          0.64         15.78         9.54 o                         
   5  11   1          0.34          5.32         6.09 o                         
  -5  12   1          1.78          2.15         6.99 o                         
  -4  12   1          1.20         10.86         9.39 o                         
  -3  12   1        162.26        143.65        15.92 o                         
  -2  12   1          4.10         -4.32         7.74 o                         
  -1  12   1        169.51        190.72        14.80 o                         
   0  12   1         37.29         36.93         7.67 o                         
   1  12   1          1.54          1.93         4.70 o                         
   2  12   1          0.19         -2.95         8.04 o                         
   3  12   1         96.18         79.81        10.63 o                         
   4  12   1         14.92         12.52        23.97 o                         
   5  12   1          1.69         -2.23         5.64 o                         
  -5  13   1          0.86          7.13         6.90 o                         
  -4  13   1          2.49          9.44        10.96 o                         
  -3  13   1         10.66          7.26        15.12 o                         
  -2  13   1        108.54        116.19        12.68 o                         
  -1  13   1          1.31          4.97         6.22 o                         
   0  13   1        896.31        908.33        31.68 o                         
   1  13   1          7.85          3.58         4.95 o                         
   2  13   1         11.17         10.42         6.21 o                         
   3  13   1         26.39         32.42         9.90 o                         
   4  13   1         11.52         26.67        31.36 o                         
   5  13   1          0.82         -1.47         6.00 o                         
  -5  14   1          2.20          3.99         5.86 o                         
  -4  14   1          8.27          9.51        19.69 o                         
  -3  14   1         28.80         18.39         7.34 o                         
  -2  14   1          3.15         -3.27         6.22 o                         
  -1  14   1          1.45         -3.03         5.39 o                         
   0  14   1        337.06        357.43        26.37 o                         
   1  14   1          3.02          1.13         3.83 o                         
   2  14   1         31.88         34.98         7.59 o                         
   3  14   1         36.13          4.40         8.91 o                         
   4  14   1          2.05         10.17         6.96 o                         
  -4  15   1         30.43         23.62         9.42 o                         
  -3  15   1          4.17          7.50         7.49 o                         
  -2  15   1          0.64         -5.74         5.74 o                         
  -1  15   1          1.67          2.49         5.91 o                         
   0  15   1         37.15         37.32        12.72 o                         
   1  15   1         11.41         16.75         8.73 o                         
   2  15   1         15.62         13.10         6.49 o                         
   3  15   1          3.30         -1.79         7.16 o                         
   4  15   1          8.78         16.72         9.14 o                         
  -4  16   1         11.84          7.97         6.73 o                         
  -3  16   1         22.52         18.13         6.53 o                         
  -2  16   1          0.78         -1.06         5.85 o                         
  -1  16   1          8.42         11.18         6.46 o                         
   0  16   1         24.92         34.30         9.00 o                         
   1  16   1          2.53         -4.74         4.75 o                         
   2  16   1         17.14         11.78        10.69 o                         
   3  16   1          7.57          6.04         9.03 o                         
   4  16   1         18.15         19.59         6.24 o                         
  -4  17   1          7.37         18.04         9.30 o                         
  -3  17   1          3.69         -2.73         6.23 o                         
  -2  17   1          0.03          7.73         8.04 o                         
  -1  17   1        180.28        179.56        13.45 o                         
   0  17   1         14.25          0.43        11.58 o                         
   1  17   1          5.05         -5.43         8.25 o                         
   2  17   1         14.91          0.06         9.03 o                         
   3  17   1         13.82         15.93         9.20 o                         
   4  17   1          2.27          6.29         6.32 o                         
  -4  18   1          0.42          6.60         4.61 o                         
  -3  18   1          0.01         -1.59         5.99 o                         
  -2  18   1          0.54          3.51         7.10 o                         
  -1  18   1         22.43         12.49        12.01 o                         
   0  18   1          4.22          4.96         8.05 o                         
   1  18   1         11.43         18.18        12.13 o                         
   2  18   1          7.83         20.02        11.84 o                         
   3  18   1         12.92         23.36        14.16 o                         
   4  18   1          0.32         13.11         8.12 o                         
  -4  19   1          2.70         -5.41         5.41 o                         
  -3  19   1          0.17         -5.32         6.43 o                         
  -2  19   1         14.26         19.53         7.61 o                         
  -1  19   1         20.51         24.72         9.48 o                         
   0  19   1          6.26         11.27        12.20 o                         
   1  19   1          0.09          8.06         8.78 o                         
   2  19   1         16.54         18.29         8.26 o                         
   3  19   1          2.11         -1.68        13.48 o                         
  -3  20   1          0.93          1.40         6.44 o                         
  -2  20   1          3.82          0.24         6.95 o                         
  -1  20   1          5.13         16.41        10.36 o                         
   0  20   1         35.72         40.33        10.39 o                         
   1  20   1          2.14         -2.87         7.33 o                         
   2  20   1         19.18         17.56         8.72 o                         
   3  20   1          0.00          6.18         9.73 o                         
  -3  21   1          0.57         -5.90         5.90 o                         
  -2  21   1          2.82          0.85         7.96 o                         
  -1  21   1          1.15         34.00        10.39 o                         
   0  21   1          1.99         -1.08         6.66 o                         
   1  21   1          3.40         -0.49         7.27 o                         
   2  21   1          0.65          1.60         8.73 o                         
   3  21   1          0.11         -0.21         6.79 o                         
  -3  22   1          0.33         18.77         6.85 o                         
  -2  22   1         14.82          9.43         4.65 o                         
  -1  22   1          0.05          3.89         6.25 o                         
   0  22   1          5.35         -5.82         9.06 o                         
   1  22   1          7.25          1.50         7.69 o                         
   2  22   1          1.72          0.11        10.09 o                         
  -2  23   1          5.74         11.73         6.68 o                         
  -1  23   1          1.83         -6.64         6.64 o                         
   0  23   1          3.46         14.66         6.91 o                         
   1  23   1          0.76          0.40         5.83 o                         
   2  23   1          0.59         -3.91         6.28 o                         
  -1  24   1          0.76          0.43         5.37 o                         
   0  24   1          2.80         15.83         6.41 o                         
   1  24   1          0.88         -6.48         6.48 o                         
   0  25   1          0.02         -6.90         9.64 o                         
  -6   0   2          3.29         11.29         9.62 o                         
  -4   0   2         33.59         19.22         9.88 o                         
  -2   0   2        967.51        935.88        35.97 o                         
   0   0   2       1259.61       1188.24        18.72 o                         
   2   0   2          4.30          9.00         5.14 o                         
   4   0   2          3.91        -20.79        48.18 o                         
  -6   1   2          8.19          7.74         6.43 o                         
  -5   1   2         42.54         35.28        11.57 o                         
  -4   1   2         60.86         51.31        10.35 o                         
  -3   1   2        115.22        137.61        10.34 o                         
  -2   1   2        125.23        104.93         8.03 o                         
  -1   1   2        109.83         86.71         5.94 o                         
   0   1   2       4995.47       5023.58        29.63 o                         
   1   1   2          1.35          0.57         1.31 o                         
   2   1   2       1469.23       1452.91        21.47 o                         
   3   1   2         72.54         73.40         7.79 o                         
   4   1   2          4.40         10.53         8.60 o                         
   5   1   2          9.77          0.09         7.06 o                         
  -6   2   2          7.58         16.40         6.95 o                         
  -5   2   2         44.24         45.10        11.43 o                         
  -4   2   2         31.87         40.92         9.76 o                         
  -3   2   2         51.89         36.78         7.33 o                         
  -2   2   2          4.76          3.85         4.08 o                         
  -1   2   2       2082.92       2037.19        22.00 o                         
   0   2   2       9757.87       9991.58        43.14 o                         
   1   2   2       1935.96       1927.91        16.11 o                         
   2   2   2         69.70         68.43         6.87 o                         
   3   2   2         95.19         97.07        10.60 o                         
   4   2   2         22.55          2.25        10.98 o                         
   5   2   2          1.82         -0.34         6.74 o                         
  -6   3   2          0.34         -4.76         4.76 o                         
  -5   3   2         11.77         17.39         8.38 o                         
  -4   3   2         10.36         10.30         5.92 o                         
  -3   3   2        103.03        115.96        10.39 o                         
  -2   3   2         49.28         49.17         4.70 o                         
  -1   3   2      12169.60      11967.54        84.52 o                         
   0   3   2        281.49        260.09         5.60 o                         
   1   3   2        508.98        494.75         9.58 o                         
   2   3   2         16.33         13.32         4.79 o                         
   3   3   2        565.17        542.94        27.43 o                         
   4   3   2        191.51        219.65        20.44 o                         
   5   3   2         31.14         45.15         8.90 o                         
  -6   4   2          2.69         -2.49         5.91 o                         
  -5   4   2         26.03         30.62         8.33 o                         
  -4   4   2         20.56         27.06         7.28 o                         
  -3   4   2          2.95         -1.58         4.33 o                         
  -2   4   2          1.56          5.54         4.36 o                         
  -1   4   2        742.57        678.61        22.60 o                         
   0   4   2        115.08        123.37         6.86 o                         
   1   4   2        321.81        309.32         9.92 o                         
   2   4   2        304.78        335.81        17.61 o                         
   3   4   2         18.08         12.81         7.39 o                         
   4   4   2         24.70         26.44         9.39 o                         
   5   4   2          5.26          9.28         9.88 o                         
  -5   5   2          8.76          1.17         6.31 o                         
  -4   5   2         85.34         80.25         8.92 o                         
  -3   5   2        241.72        273.59        15.80 o                         
  -2   5   2        740.70        792.42        21.87 o                         
  -1   5   2        164.80        159.62        11.86 o                         
   0   5   2          9.41         11.97         3.87 o                         
   1   5   2        412.14        416.53        12.07 o                         
   2   5   2        455.65        492.05        24.02 o                         
   3   5   2          3.47         -0.15         8.08 o                         
   4   5   2        109.92        108.87        15.25 o                         
   5   5   2          9.28         17.12         5.73 o                         
  -5   6   2          3.99          5.10        10.30 o                         
  -4   6   2        262.92        279.23        16.96 o                         
  -3   6   2         30.67         33.91         9.01 o                         
  -2   6   2        118.26        145.46        13.62 o                         
  -1   6   2        191.35        195.07        10.87 o                         
   0   6   2        175.22        176.12         9.01 o                         
   1   6   2        483.56        459.53        11.84 o                         
   2   6   2         73.03         95.54        11.21 o                         
   3   6   2        225.07        220.79        19.67 o                         
   4   6   2          1.23         -7.14         8.43 o                         
   5   6   2          2.36          3.51         5.07 o                         
  -5   7   2          0.85          2.25         6.33 o                         
  -4   7   2         95.56         93.99        13.54 o                         
  -3   7   2         21.60         13.83         9.79 o                         
  -2   7   2       2044.68       2118.43        49.37 o                         
  -1   7   2        863.14        872.23        27.73 o                         
   0   7   2        947.31        822.43        27.84 o                         
   1   7   2        126.90        122.22         9.40 o                         
   2   7   2        239.08        291.94        19.74 o                         
   3   7   2         71.80         67.01        11.43 o                         
   4   7   2        145.02        140.06        13.00 o                         
   5   7   2         27.83         34.45         6.50 o                         
  -5   8   2          2.60          4.74         6.90 o                         
  -4   8   2         58.07         42.39        12.59 o                         
  -3   8   2          7.11          0.59         6.07 o                         
  -2   8   2       1894.23       1878.94        71.99 o                         
  -1   8   2         97.16        107.60        11.36 o                         
   0   8   2          0.01         -5.99         5.99 o                         
   1   8   2        873.71        913.22        33.11 o                         
   2   8   2         70.20         66.76        11.57 o                         
   3   8   2        124.21        123.41        14.77 o                         
   4   8   2         12.63         14.69         7.31 o                         
   5   8   2          0.97         -5.91         5.91 o                         
  -5   9   2          2.60          1.49         6.52 o                         
  -4   9   2         37.86         35.75        23.35 o                         
  -3   9   2         59.70         58.61         9.24 o                         
  -2   9   2         75.24         70.80        11.92 o                         
  -1   9   2          2.11          2.64         5.36 o                         
   0   9   2         40.93         37.57         6.40 o                         
   1   9   2        704.17        753.38        28.22 o                         
   2   9   2        515.23        525.64        27.71 o                         
   3   9   2         11.71         -4.80        15.12 o                         
   4   9   2         10.76          8.97        12.59 o                         
   5   9   2          3.85          5.40         7.14 o                         
  -5  10   2          1.54          0.33         6.72 o                         
  -4  10   2         11.31          9.31         9.34 o                         
  -3  10   2         69.00         68.04        10.22 o                         
  -2  10   2         90.40        100.62        14.50 o                         
  -1  10   2         51.11         59.45         8.77 o                         
   0  10   2        113.27        116.01         9.50 o                         
   1  10   2        130.92        140.10        11.76 o                         
   2  10   2         14.10         15.65         8.74 o                         
   3  10   2         69.51         78.92        11.68 o                         
   4  10   2         26.42         32.51         9.19 o                         
   5  10   2          0.38          8.56         6.93 o                         
  -5  11   2          2.08          2.84         6.65 o                         
  -4  11   2          3.02          6.57         8.69 o                         
  -3  11   2        107.25         95.73         9.73 o                         
  -2  11   2         78.59         80.23        27.68 o                         
  -1  11   2         21.99         14.05         6.37 o                         
   0  11   2          2.59          1.73         5.08 o                         
   1  11   2         39.63         37.68         8.77 o                         
   2  11   2         10.93         24.36        10.21 o                         
   3  11   2         32.35         23.55         9.05 o                         
   4  11   2         10.87         19.28         8.46 o                         
   5  11   2          2.26         -4.23         5.83 o                         
  -5  12   2          0.12         -1.79         4.89 o                         
  -4  12   2          4.56          7.08        13.03 o                         
  -3  12   2        904.17        826.72        27.08 o                         
  -2  12   2          0.14         -5.89         7.77 o                         
  -1  12   2         64.08         55.73         9.37 o                         
   0  12   2          8.39         14.64         9.03 o                         
   1  12   2        168.33        176.09        12.63 o                         
   2  12   2        221.40        221.69        14.59 o                         
   3  12   2          7.92         -8.45         8.98 o                         
   4  12   2         14.86         -1.76        10.31 o                         
   5  12   2          5.45          8.65         6.06 o                         
  -5  13   2          0.17          1.50         6.09 o                         
  -4  13   2          8.27         -8.39         8.39 o                         
  -3  13   2          1.52         14.34         8.57 o                         
  -2  13   2          6.19          0.21        13.79 o                         
  -1  13   2          4.41          2.53         6.03 o                         
   0  13   2        313.19        296.24        23.34 o                         
   1  13   2         12.30         11.51         6.30 o                         
   2  13   2          4.90         -4.07         5.17 o                         
   3  13   2         29.58         29.07        13.51 o                         
   4  13   2          6.00          3.52         7.47 o                         
   5  13   2          2.25         17.67         5.90 o                         
  -5  14   2          2.47          0.53         6.20 o                         
  -4  14   2         16.52          8.25         9.48 o                         
  -3  14   2         21.28         19.54        10.28 o                         
  -2  14   2        124.18        116.94        10.79 o                         
  -1  14   2         19.35         20.70         7.32 o                         
   0  14   2        216.57        226.36        15.88 o                         
   1  14   2         22.28         14.61         4.83 o                         
   2  14   2         76.62         48.89        12.33 o                         
   3  14   2         11.77         29.94         9.14 o                         
   4  14   2          1.13          6.75         6.76 o                         
  -4  15   2          5.22         -4.50         8.57 o                         
  -3  15   2          5.35         11.53         7.74 o                         
  -2  15   2        186.88        173.26        12.91 o                         
  -1  15   2         58.51         47.27         7.71 o                         
   0  15   2          3.16          0.81         6.32 o                         
   1  15   2          0.01         -1.93         5.77 o                         
   2  15   2          1.07         -0.93         6.69 o                         
   3  15   2          2.75          8.73         8.80 o                         
   4  15   2          1.98          1.56         7.15 o                         
  -4  16   2         31.12         20.12         7.86 o                         
  -3  16   2          4.73          9.95         6.91 o                         
  -2  16   2        137.04        127.79        15.21 o                         
  -1  16   2         44.22         29.08        10.78 o                         
   0  16   2          0.39         -7.03         7.12 o                         
   1  16   2          1.58          1.60         6.57 o                         
   2  16   2        134.44        135.02        12.66 o                         
   3  16   2         14.55          1.31         7.53 o                         
   4  16   2          7.35         18.68        13.02 o                         
  -4  17   2         22.71         26.92         7.33 o                         
  -3  17   2          0.41         -4.98         6.20 o                         
  -2  17   2         25.23         14.33         9.91 o                         
  -1  17   2         58.09         53.87         9.27 o                         
   0  17   2          3.72         11.99         5.97 o                         
   1  17   2          9.32          5.12         7.26 o                         
   2  17   2          1.75         -2.05        11.17 o                         
   3  17   2          0.13         10.05         9.09 o                         
   4  17   2          0.86         -3.86        11.29 o                         
  -4  18   2          5.00         -2.02         6.27 o                         
  -3  18   2          1.17         -4.43         5.92 o                         
  -2  18   2         55.46         41.29        10.79 o                         
  -1  18   2          0.07          6.72        10.47 o                         
   0  18   2          6.99          4.58         7.81 o                         
   1  18   2          1.02          8.83         6.62 o                         
   2  18   2          0.13          7.61        11.26 o                         
   3  18   2          5.26         15.16         6.90 o                         
   4  18   2          0.07         -3.11        12.23 o                         
  -4  19   2          0.34          3.92         5.00 o                         
  -3  19   2          0.56         -0.69         5.41 o                         
  -2  19   2         16.86         30.01         9.55 o                         
  -1  19   2        118.42        127.59        22.47 o                         
   0  19   2          5.71          7.65         8.03 o                         
   1  19   2          1.07         -1.65         7.20 o                         
   2  19   2          0.22          3.77         9.34 o                         
   3  19   2          3.16         -2.08         6.97 o                         
  -3  20   2          0.52         -1.83         5.83 o                         
  -2  20   2         16.89         20.78         8.13 o                         
  -1  20   2         46.16         50.49        10.74 o                         
   0  20   2         29.08         33.99        10.77 o                         
   1  20   2          5.37         20.57         7.10 o                         
   2  20   2          0.03          4.19        13.53 o                         
   3  20   2          0.10          9.48         8.25 o                         
  -3  21   2          0.12          3.13         7.86 o                         
  -2  21   2          0.50          1.00         6.38 o                         
  -1  21   2         16.03         11.76         7.16 o                         
   0  21   2          0.13         20.95         9.47 o                         
   1  21   2          5.69          5.38         7.77 o                         
   2  21   2          0.05         15.75        11.21 o                         
   3  21   2         10.15          5.00         7.19 o                         
  -2  22   2          4.84          1.88         5.67 o                         
  -1  22   2          5.17         24.84         8.99 o                         
   0  22   2         42.89         28.63         7.26 o                         
   1  22   2         12.20         13.59         7.34 o                         
   2  22   2          1.97          3.09         5.90 o                         
  -2  23   2          7.99         11.01         4.86 o                         
  -1  23   2          3.26         10.62         5.86 o                         
   0  23   2         30.83         42.70        10.06 o                         
   1  23   2          0.13          3.51         5.67 o                         
   2  23   2          0.01         -0.91         5.28 o                         
  -1  24   2          1.84          0.47         4.98 o                         
   0  24   2          1.28          6.07         7.72 o                         
   1  24   2         20.51         -0.60         7.01 o                         
  -5   0   3          1.74          1.19        11.84 o                         
  -3   0   3          7.16        -10.57        10.57 o                         
  -1   0   3        156.68        151.43        14.99 o                         
   1   0   3       1106.54       1018.30        41.72 o                         
   3   0   3        238.25        219.26        25.90 o                         
   5   0   3         25.95         15.03        14.44 o                         
  -6   1   3         27.61         28.47        13.10 o                         
  -5   1   3          3.26         -0.49         8.93 o                         
  -4   1   3          0.91          1.71         4.75 o                         
  -3   1   3        379.16        402.66        22.21 o                         
  -2   1   3         11.94         10.24         5.33 o                         
  -1   1   3         77.25         61.95         7.52 o                         
   0   1   3        656.55        701.02        12.73 o                         
   1   1   3         13.45          9.89         2.10 o                         
   2   1   3         11.59          6.67         4.12 o                         
   3   1   3          1.03          2.90         5.89 o                         
   4   1   3          0.01        -12.90        12.90 o                         
   5   1   3         40.28         27.16        11.93 o                         
  -6   2   3          0.67          5.21         6.44 o                         
  -5   2   3          1.08          1.92         8.69 o                         
  -4   2   3         37.35         30.36         6.97 o                         
  -3   2   3        383.83        418.71        22.83 o                         
  -2   2   3        358.54        379.41        13.11 o                         
  -1   2   3         24.44         21.34         4.43 o                         
   0   2   3        185.03        166.02         6.84 o                         
   1   2   3       3792.23       3701.09        40.21 o                         
   2   2   3          5.42          5.33         4.96 o                         
   3   2   3         17.62         24.44         6.67 o                         
   4   2   3         22.24         31.61         7.97 o                         
   5   2   3         26.90         32.84        10.84 o                         
  -6   3   3          3.89          6.13         6.21 o                         
  -5   3   3         24.61         33.52        10.89 o                         
  -4   3   3          0.00          1.66         4.49 o                         
  -3   3   3         13.89         17.12         7.84 o                         
  -2   3   3        644.62        677.37        20.02 o                         
  -1   3   3         50.92         51.29         5.54 o                         
   0   3   3         44.44         38.63         4.28 o                         
   1   3   3         22.65         16.57         3.12 o                         
   2   3   3        125.46        114.95        12.41 o                         
   3   3   3         48.27         51.90        12.42 o                         
   4   3   3        115.82        106.44        12.26 o                         
   5   3   3          4.51          4.12         9.75 o                         
  -5   4   3         56.30         66.25         8.81 o                         
  -4   4   3          5.03         -5.60         5.60 o                         
  -3   4   3          0.66          4.20         5.20 o                         
  -2   4   3        202.54        214.02        12.15 o                         
  -1   4   3         25.33         25.89         5.54 o                         
   0   4   3        683.11        639.50        13.88 o                         
   1   4   3        907.97        887.90        15.14 o                         
   2   4   3        511.14        534.59        23.87 o                         
   3   4   3          5.73          0.58         8.72 o                         
   4   4   3          0.36         -6.80         6.80 o                         
   5   4   3         15.88          8.67         9.49 o                         
  -5   5   3          7.16          6.47         6.18 o                         
  -4   5   3         28.75         27.81         7.49 o                         
  -3   5   3         10.10          3.09         6.54 o                         
  -2   5   3         40.81         41.63         6.96 o                         
  -1   5   3        395.11        389.47        18.67 o                         
   0   5   3        153.76        147.26         8.56 o                         
   1   5   3        126.31        112.28         6.63 o                         
   2   5   3          0.16         -3.23         5.48 o                         
   3   5   3         47.09         52.07        10.59 o                         
   4   5   3         38.98         35.44         7.08 o                         
   5   5   3          7.71          5.23         7.88 o                         
  -5   6   3          2.11         -3.46         5.60 o                         
  -4   6   3         20.49         21.67         9.59 o                         
  -3   6   3          3.38          4.48         5.15 o                         
  -2   6   3        525.53        563.98        20.36 o                         
  -1   6   3       1011.39       1065.73        32.30 o                         
   0   6   3       2034.58       1950.45        24.31 o                         
   1   6   3        332.70        332.05        10.90 o                         
   2   6   3        980.79        943.49        57.15 o                         
   3   6   3          0.08         -3.56         5.71 o                         
   4   6   3         69.85         76.18         8.95 o                         
   5   6   3          5.28         -2.20         6.39 o                         
  -5   7   3         51.61         59.29         9.04 o                         
  -4   7   3          1.20          8.01         9.08 o                         
  -3   7   3          0.66         -0.56         8.49 o                         
  -2   7   3          1.30          4.31         4.25 o                         
  -1   7   3         77.79        113.69        14.72 o                         
   0   7   3         12.80         15.03         3.81 o                         
   1   7   3         61.94         63.04         6.61 o                         
   2   7   3         21.36         14.15         6.14 o                         
   3   7   3        236.64        226.82        13.42 o                         
   4   7   3         49.29         50.98         8.29 o                         
   5   7   3          0.08          2.20         8.62 o                         
  -5   8   3          0.52         17.88         8.18 o                         
  -4   8   3        127.01        131.22        17.64 o                         
  -3   8   3          0.01          3.21         5.50 o                         
  -2   8   3        244.69        225.85        14.93 o                         
  -1   8   3        189.29        189.85        16.34 o                         
   0   8   3        124.03        124.10         7.24 o                         
   1   8   3        379.20        383.25        16.56 o                         
   2   8   3         10.31         10.77         8.57 o                         
   3   8   3         74.64         73.55        10.74 o                         
   4   8   3         96.69        109.00        10.66 o                         
   5   8   3          0.22         13.36         4.64 o                         
  -5   9   3          3.38         10.74         7.03 o                         
  -4   9   3          7.36          4.12         9.38 o                         
  -3   9   3          1.86          8.81         5.20 o                         
  -2   9   3          2.18          3.28         9.62 o                         
  -1   9   3         13.22         12.43         6.96 o                         
   0   9   3         11.79         10.72         3.91 o                         
   1   9   3         69.36         81.74        10.96 o                         
   2   9   3         37.96         40.50        10.92 o                         
   3   9   3          0.14         -8.59         8.59 o                         
   4   9   3         12.95         25.72         7.76 o                         
   5   9   3          1.13         13.04         6.31 o                         
  -5  10   3          1.07         -6.34         6.34 o                         
  -4  10   3         12.06         21.21         9.77 o                         
  -3  10   3        276.90        271.83        12.28 o                         
  -2  10   3        599.09        592.30        32.67 o                         
  -1  10   3         64.78         61.85        11.80 o                         
   0  10   3         93.72        104.88         7.75 o                         
   1  10   3        319.01        325.66        17.02 o                         
   2  10   3          0.87         -2.83         7.96 o                         
   3  10   3        380.89        373.41        20.02 o                         
   4  10   3         12.21         14.05         8.56 o                         
   5  10   3          5.92          7.97         5.40 o                         
  -5  11   3          7.28          4.89         7.04 o                         
  -4  11   3         32.50         15.29        10.18 o                         
  -3  11   3        114.79        107.80         8.94 o                         
  -2  11   3         20.51         10.38         8.25 o                         
  -1  11   3         22.27         17.98         9.59 o                         
   0  11   3         96.96        101.37        14.45 o                         
   1  11   3        108.48        115.84         9.97 o                         
   2  11   3          9.30          1.99         7.68 o                         
   3  11   3         46.07         58.15        11.99 o                         
   4  11   3         13.54         14.26         7.86 o                         
   5  11   3          0.03          2.89         5.03 o                         
  -5  12   3          2.77          3.11         6.53 o                         
  -4  12   3          6.13          5.39        21.27 o                         
  -3  12   3        195.03        169.42        13.94 o                         
  -2  12   3         65.79         60.98         7.63 o                         
  -1  12   3          1.63          2.69         7.41 o                         
   0  12   3        256.08        249.79        22.55 o                         
   1  12   3        139.56        153.21        11.52 o                         
   2  12   3         66.19         72.03         9.16 o                         
   3  12   3        113.91        110.99        14.01 o                         
   4  12   3          3.02         -1.39        11.10 o                         
  -5  13   3          2.79          0.58         5.83 o                         
  -4  13   3          2.45         -5.57         8.79 o                         
  -3  13   3          9.90          7.66         7.90 o                         
  -2  13   3        149.87        158.77        12.04 o                         
  -1  13   3          0.76          1.67         6.18 o                         
   0  13   3         27.01         19.87         9.87 o                         
   1  13   3        111.09        119.29        11.09 o                         
   2  13   3         32.15         32.60         7.85 o                         
   3  13   3          4.22          0.46         7.64 o                         
   4  13   3          7.58          8.32         7.81 o                         
  -5  14   3          0.29         -1.18         3.76 o                         
  -4  14   3         10.27          3.78         7.28 o                         
  -3  14   3         16.39          4.76         9.43 o                         
  -2  14   3          0.61          0.28         5.31 o                         
  -1  14   3         35.05         28.88         6.94 o                         
   0  14   3         10.63          7.27         7.74 o                         
   1  14   3         39.15         44.25         7.67 o                         
   2  14   3         55.58         55.00         9.52 o                         
   3  14   3         15.55         22.37        10.06 o                         
   4  14   3          9.25         10.68         6.40 o                         
  -4  15   3         36.55         40.58         9.10 o                         
  -3  15   3         81.05         91.63        17.85 o                         
  -2  15   3          4.56         -0.15         9.07 o                         
  -1  15   3          0.72          5.90         5.14 o                         
   0  15   3          1.71         -8.77         8.77 o                         
   1  15   3          7.48          5.08         5.83 o                         
   2  15   3          7.17         25.42        10.91 o                         
   3  15   3         37.17         39.78        11.25 o                         
   4  15   3          0.73         -2.63         7.00 o                         
  -4  16   3          0.31          0.29        10.87 o                         
  -3  16   3         20.64          6.80         7.62 o                         
  -2  16   3          7.63          9.37        10.98 o                         
  -1  16   3         87.52         87.53         9.32 o                         
   0  16   3          4.89         13.66         6.39 o                         
   1  16   3          0.08         -3.72         8.63 o                         
   2  16   3          0.60          5.44         8.28 o                         
   3  16   3         18.38         10.76         7.33 o                         
   4  16   3          0.60          9.75         6.66 o                         
  -4  17   3         15.72         23.53         6.92 o                         
  -3  17   3          0.14         -6.28         7.38 o                         
  -2  17   3          4.31          6.28         8.50 o                         
  -1  17   3        356.76        343.51        21.26 o                         
   0  17   3          6.03         10.55         6.60 o                         
   1  17   3         18.59         16.95        13.04 o                         
   2  17   3         23.03         13.64        12.27 o                         
   3  17   3          0.72         -1.03         7.24 o                         
   4  17   3          0.00          2.29         6.21 o                         
  -4  18   3          1.37         -2.63         4.94 o                         
  -3  18   3          8.01          8.51         6.47 o                         
  -2  18   3          1.61         -7.49         7.49 o                         
  -1  18   3         63.87         65.53        11.79 o                         
   0  18   3          6.44         18.86        11.31 o                         
   1  18   3          2.17         -2.62         5.90 o                         
   2  18   3         18.42         31.07         9.77 o                         
   3  18   3          2.07         18.20         6.20 o                         
  -3  19   3          0.19          9.22         6.83 o                         
  -2  19   3          2.88         15.10         8.21 o                         
  -1  19   3          2.92          4.01         7.34 o                         
   0  19   3         14.24          6.55         9.02 o                         
   1  19   3          3.04         36.43        12.91 o                         
   2  19   3          6.84         12.07         7.65 o                         
   3  19   3          0.85          2.80         8.16 o                         
  -3  20   3          0.45          0.71         4.09 o                         
  -2  20   3          7.99         27.08         9.44 o                         
  -1  20   3         10.48         11.25         8.34 o                         
   0  20   3         29.76         31.05        20.41 o                         
   1  20   3          7.38          3.68         7.23 o                         
   2  20   3         20.28         13.72         6.44 o                         
   3  20   3          9.31         13.27         7.76 o                         
  -3  21   3          1.60          5.14         7.05 o                         
  -2  21   3         29.23         46.99         8.15 o                         
  -1  21   3          1.18         -2.96         6.90 o                         
   0  21   3         23.45         47.07        16.63 o                         
   1  21   3          4.10          5.61         8.63 o                         
   2  21   3          0.00         -8.19         8.19 o                         
  -2  22   3          1.98         -4.48         6.21 o                         
  -1  22   3          1.92          3.34         6.93 o                         
   0  22   3         54.84         54.35         9.99 o                         
   1  22   3          0.62         -5.89         8.68 o                         
   2  22   3          0.27          3.80         7.56 o                         
  -2  23   3          0.72          0.91         5.08 o                         
  -1  23   3          0.66          2.09         7.39 o                         
   0  23   3          6.95          5.62         6.68 o                         
   1  23   3          3.95          4.54         7.23 o                         
  -1  24   3          0.00          0.65         6.05 o                         
   0  24   3          0.48          1.73         6.67 o                         
   1  24   3         23.03         12.09         8.03 o                         
  -6   0   4          7.25          3.83         7.97 o                         
  -4   0   4          7.20         -7.36         7.36 o                         
  -2   0   4        972.81        959.62        44.60 o                         
   0   0   4        114.65        132.78         9.78 o                         
   2   0   4       1621.23       1781.21        83.73 o                         
   4   0   4         88.08         94.99        17.59 o                         
  -6   1   4          2.15         -3.02         8.32 o                         
  -5   1   4          6.22         -8.21        16.60 o                         
  -4   1   4         12.54          2.10         5.81 o                         
  -3   1   4         16.51          3.47         6.88 o                         
  -2   1   4         56.39         45.75        12.33 o                         
  -1   1   4         81.80         82.49         9.53 o                         
   0   1   4       1575.77       1698.94        25.23 o                         
   1   1   4        289.77        294.75         6.52 o                         
   2   1   4        281.53        298.00        14.61 o                         
   3   1   4         93.46         94.20         9.99 o                         
   4   1   4         11.46         47.01        12.09 o                         
   5   1   4          1.77          8.01         9.29 o                         
  -5   2   4         43.39         50.57        11.99 o                         
  -4   2   4         95.78         99.24         9.73 o                         
  -3   2   4          1.36          4.85         6.65 o                         
  -2   2   4        125.46        128.02        10.50 o                         
  -1   2   4          3.40          2.46         3.80 o                         
   0   2   4        262.13        263.67         8.46 o                         
   1   2   4        588.55        652.46        12.87 o                         
   2   2   4        216.41        236.62        13.53 o                         
   3   2   4          0.01          3.33         5.53 o                         
   4   2   4          1.49          1.53         6.22 o                         
   5   2   4         11.33         25.41         9.50 o                         
  -5   3   4         12.93          4.32         7.01 o                         
  -4   3   4          0.52         -3.26         6.94 o                         
  -3   3   4         55.24         58.01        11.49 o                         
  -2   3   4         56.14         68.48        10.37 o                         
  -1   3   4        387.79        381.44        14.17 o                         
   0   3   4        247.92        246.47         9.57 o                         
   1   3   4        640.85        650.68        13.30 o                         
   2   3   4        152.70        163.17        15.38 o                         
   3   3   4        125.26        130.62         9.61 o                         
   4   3   4         38.95         36.38         8.42 o                         
   5   3   4          5.67          7.36         8.89 o                         
  -5   4   4         10.04         14.05         6.16 o                         
  -4   4   4         51.26         49.60         8.84 o                         
  -3   4   4         34.07         41.18        10.61 o                         
  -2   4   4         62.44         58.31         7.53 o                         
  -1   4   4       1530.97       1621.35        47.56 o                         
   0   4   4         29.49         23.46         4.25 o                         
   1   4   4        358.71        384.95        11.10 o                         
   2   4   4          0.70         -4.00         6.03 o                         
   3   4   4        115.97        113.10         8.62 o                         
   4   4   4         27.34         16.52         7.43 o                         
   5   4   4         10.32          0.30         8.02 o                         
  -5   5   4         17.75         20.42         6.48 o                         
  -4   5   4          2.58          7.93         6.23 o                         
  -3   5   4         52.40         64.66        15.48 o                         
  -2   5   4         63.62         51.87         7.72 o                         
  -1   5   4         83.67         86.43         6.13 o                         
   0   5   4        128.10        122.48         7.83 o                         
   1   5   4        121.50        130.20         7.43 o                         
   2   5   4        184.02        176.64        16.23 o                         
   3   5   4          0.17         -4.80         7.46 o                         
   4   5   4         52.44         44.74         9.82 o                         
   5   5   4          2.86         -1.95         4.48 o                         
  -5   6   4         21.57         18.31         6.67 o                         
  -4   6   4         30.23         34.57         7.34 o                         
  -3   6   4         13.54         14.65         6.24 o                         
  -2   6   4        186.78        181.69        12.74 o                         
  -1   6   4        172.78        189.05        10.56 o                         
   0   6   4          0.54         -4.17         4.24 o                         
   1   6   4          9.32          3.55         3.25 o                         
   2   6   4          3.78         12.28         6.64 o                         
   3   6   4         24.19         15.16         7.54 o                         
   4   6   4         13.62         -0.33         7.03 o                         
   5   6   4          1.02         -5.24         5.24 o                         
  -5   7   4          0.18          1.11         4.94 o                         
  -4   7   4        117.24        113.21        11.65 o                         
  -3   7   4         44.04         46.47         9.94 o                         
  -2   7   4          0.91          4.66         5.35 o                         
  -1   7   4          2.01          1.93         4.00 o                         
   0   7   4        109.58        122.72         9.57 o                         
   1   7   4          7.69          9.68         3.36 o                         
   2   7   4         71.59         54.45        10.77 o                         
   3   7   4          0.32          2.46         5.59 o                         
   4   7   4          0.19         -6.06         8.15 o                         
   5   7   4          0.07          1.23         5.12 o                         
  -5   8   4         12.73          8.30         7.37 o                         
  -4   8   4         18.35         14.20         8.26 o                         
  -3   8   4          9.46          3.62         5.49 o                         
  -2   8   4        134.70        155.02        13.05 o                         
  -1   8   4        155.43        152.20        10.92 o                         
   0   8   4        219.93        243.13        13.28 o                         
   1   8   4          1.43          2.80         4.09 o                         
   2   8   4          7.89          2.26         7.03 o                         
   3   8   4        334.12        324.74        14.78 o                         
   4   8   4          5.67          8.62         7.40 o                         
   5   8   4          0.13         -3.60         6.12 o                         
  -5   9   4          1.49         15.40         7.90 o                         
  -4   9   4         29.43         41.07         9.63 o                         
  -3   9   4         82.74         96.44         7.88 o                         
  -2   9   4        103.99         92.42        11.07 o                         
  -1   9   4          0.38          3.72         7.47 o                         
   0   9   4       1804.83       1874.36        74.15 o                         
   1   9   4         47.85         53.18         7.07 o                         
   2   9   4         48.94         43.81        11.85 o                         
   3   9   4         18.68         22.78         8.65 o                         
   4   9   4          0.02          4.34         7.63 o                         
   5   9   4          3.11         19.74         7.30 o                         
  -5  10   4          0.03         -0.01         7.86 o                         
  -4  10   4         16.80          3.71         7.98 o                         
  -3  10   4        335.16        326.38        16.28 o                         
  -2  10   4          0.13          8.44         7.41 o                         
  -1  10   4        198.56        166.00        17.99 o                         
   0  10   4         27.22         18.65         6.00 o                         
   1  10   4          0.01         -0.66         4.60 o                         
   2  10   4        150.73        157.09        11.73 o                         
   3  10   4        151.64        145.48        16.15 o                         
   4  10   4          0.68         12.39         8.54 o                         
   5  10   4          0.32        -11.95        17.87 o                         
  -5  11   4          0.03         -1.69         5.29 o                         
  -4  11   4         18.43         13.53         7.84 o                         
  -3  11   4          7.17          6.88        14.03 o                         
  -2  11   4          1.90         12.62         7.03 o                         
  -1  11   4         58.41         59.25        12.42 o                         
   0  11   4         19.49         24.84         9.69 o                         
   1  11   4         63.39         63.57         8.81 o                         
   2  11   4         71.28         77.16         9.03 o                         
   3  11   4         26.71         18.68         8.81 o                         
   4  11   4          2.64         -3.33        10.84 o                         
  -5  12   4          0.06          4.54         5.05 o                         
  -4  12   4          0.39         13.24         9.88 o                         
  -3  12   4         11.66         10.36         8.88 o                         
  -2  12   4         14.24         18.48         6.51 o                         
  -1  12   4          1.35         -4.38        11.52 o                         
   0  12   4          3.42          7.25         5.86 o                         
   1  12   4          1.69         10.52         7.37 o                         
   2  12   4        108.36        102.99         9.70 o                         
   3  12   4         11.38         13.96         7.59 o                         
   4  12   4         16.45          9.40         7.05 o                         
  -5  13   4          0.10         -0.92         4.90 o                         
  -4  13   4         20.08         13.21        10.08 o                         
  -3  13   4        195.29        187.23        16.53 o                         
  -2  13   4         39.90         33.55         7.78 o                         
  -1  13   4          0.22          0.79         8.52 o                         
   0  13   4          2.31         19.49         8.64 o                         
   1  13   4        291.31        306.11        14.47 o                         
   2  13   4        204.93        215.31        14.10 o                         
   3  13   4          2.08         -7.42        13.57 o                         
   4  13   4         12.90         13.17         7.39 o                         
  -4  14   4          0.02          0.61         5.49 o                         
  -3  14   4          7.34         14.61         8.39 o                         
  -2  14   4        209.93        213.14        14.05 o                         
  -1  14   4          2.00          0.69         5.43 o                         
   0  14   4         71.34         93.80         8.97 o                         
   1  14   4          7.57          1.14         6.16 o                         
   2  14   4         89.76         91.63        13.15 o                         
   3  14   4          0.75          8.29         8.37 o                         
   4  14   4          0.50          1.25         6.54 o                         
  -4  15   4         38.71         46.58         8.39 o                         
  -3  15   4          0.12        -10.42        10.42 o                         
  -2  15   4        149.62        137.76        15.60 o                         
  -1  15   4         70.01         62.03        10.13 o                         
   0  15   4          2.50         16.72        10.40 o                         
   1  15   4        220.17        257.81        21.18 o                         
   2  15   4        222.50        218.64        18.43 o                         
   3  15   4         13.19          6.55         8.06 o                         
   4  15   4          4.77         10.16         6.91 o                         
  -4  16   4          8.61          2.16         6.03 o                         
  -3  16   4          0.01          4.71        13.36 o                         
  -2  16   4         39.08         36.01         9.54 o                         
  -1  16   4         44.48         67.37        11.30 o                         
   0  16   4          4.42         15.65         7.82 o                         
   1  16   4          0.18         15.00        19.90 o                         
   2  16   4          0.00         -9.97         9.97 o                         
   3  16   4          0.07          5.78         7.71 o                         
   4  16   4          1.71         -3.66         4.18 o                         
  -4  17   4          9.06          2.18         5.99 o                         
  -3  17   4          6.98         10.60         4.88 o                         
  -2  17   4         34.48         34.97        10.55 o                         
  -1  17   4         53.00         33.09         9.37 o                         
   0  17   4          5.41         30.16        10.09 o                         
   1  17   4         72.77         68.96        15.99 o                         
   2  17   4         18.19         39.64        13.70 o                         
   3  17   4          6.19          2.22         9.37 o                         
  -4  18   4         13.17         18.21         7.12 o                         
  -3  18   4          0.54         10.23         7.78 o                         
  -2  18   4          4.86         14.07         7.76 o                         
  -1  18   4         28.71         34.62         9.85 o                         
   0  18   4         11.28          8.98         6.89 o                         
   1  18   4          2.15        -10.63        12.75 o                         
   2  18   4         32.15         32.98        25.21 o                         
   3  18   4          0.02         -4.76         7.13 o                         
  -3  19   4          2.00         -5.91         5.91 o                         
  -2  19   4          2.51          0.85         8.53 o                         
  -1  19   4         48.02         45.53         9.52 o                         
   0  19   4        118.54        118.56        17.74 o                         
   1  19   4         62.74         60.84        14.73 o                         
   2  19   4          7.64          2.39         8.64 o                         
   3  19   4          0.00         11.42         7.09 o                         
  -3  20   4          0.94          4.94         5.70 o                         
  -2  20   4          0.17         12.32         8.00 o                         
  -1  20   4         52.52         60.46        10.99 o                         
   0  20   4          0.07          2.07         8.33 o                         
   1  20   4         17.92         15.44         8.59 o                         
   2  20   4          0.00         -3.01         7.75 o                         
   3  20   4          0.01          4.17         8.99 o                         
  -3  21   4          1.36         -2.85         7.29 o                         
  -2  21   4          2.88         10.48         7.79 o                         
  -1  21   4          6.04         -7.21         7.21 o                         
   0  21   4         39.91         52.51         9.96 o                         
   1  21   4          1.40          8.18         8.89 o                         
   2  21   4          1.23         -2.18         7.47 o                         
  -2  22   4          2.60          0.69         8.02 o                         
  -1  22   4         13.96         15.62         9.53 o                         
   0  22   4          0.32         -7.37         9.26 o                         
   1  22   4          2.03         14.92         7.83 o                         
   2  22   4          0.82          3.97         7.04 o                         
  -1  23   4          0.58         -1.62         5.77 o                         
   0  23   4         31.39         35.46         7.35 o                         
   1  23   4          0.31          5.33         6.37 o                         
   0  24   4          1.66         -4.67         4.67 o                         
  -5   0   5          0.41          3.60         8.88 o                         
  -3   0   5        325.84        352.91        23.92 o                         
  -1   0   5        296.50        297.38        25.25 o                         
   1   0   5        721.49        796.00        41.78 o                         
   3   0   5          0.85         -6.89         6.89 o                         
   5   0   5          5.68         -6.09        12.48 o                         
  -5   1   5          0.00         -7.93         7.93 o                         
  -4   1   5          0.42         -2.39         5.33 o                         
  -3   1   5         10.94         17.96         7.29 o                         
  -2   1   5        134.30        130.84        13.85 o                         
  -1   1   5         10.02          8.24         6.13 o                         
   0   1   5        110.26        109.85         6.50 o                         
   1   1   5         65.66         73.78        10.67 o                         
   2   1   5          0.22          3.65         5.84 o                         
   3   1   5          4.65          8.13         3.82 o                         
   4   1   5        225.92        235.86        16.38 o                         
   5   1   5          6.50          7.59         8.41 o                         
  -5   2   5          0.73          9.87         8.06 o                         
  -4   2   5         22.21         21.05         6.65 o                         
  -3   2   5        171.15        146.64        17.53 o                         
  -2   2   5        477.47        503.54        21.06 o                         
  -1   2   5        261.93        279.07        11.88 o                         
   0   2   5       1057.86       1109.28        21.55 o                         
   1   2   5        241.01        229.79        16.74 o                         
   2   2   5        110.14         99.86        13.40 o                         
   3   2   5         20.83         25.52         6.82 o                         
   4   2   5         11.21         19.02         7.56 o                         
   5   2   5          0.21         -7.42         7.42 o                         
  -5   3   5          0.76         -6.07         8.13 o                         
  -4   3   5          2.58          3.53         5.91 o                         
  -3   3   5         37.12         42.49        10.10 o                         
  -2   3   5        262.55        292.66        20.11 o                         
  -1   3   5         85.55        101.72         8.69 o                         
   0   3   5        701.05        746.21        18.06 o                         
   1   3   5        914.49        942.11        35.03 o                         
   2   3   5          4.28          3.47         6.49 o                         
   3   3   5         22.86         28.43         5.66 o                         
   4   3   5         10.50         15.20         6.87 o                         
   5   3   5          9.65          1.29         7.30 o                         
  -5   4   5         11.63         14.27         7.52 o                         
  -4   4   5         43.49         45.90         9.51 o                         
  -3   4   5         31.58         27.07         7.57 o                         
  -2   4   5        201.95        244.11        19.35 o                         
  -1   4   5        438.61        453.91        17.08 o                         
   0   4   5        545.83        606.51        16.85 o                         
   1   4   5        697.24        727.29        24.66 o                         
   2   4   5         41.68         51.39        10.86 o                         
   3   4   5        215.32        200.67        12.20 o                         
   4   4   5          1.99          2.90         7.02 o                         
   5   4   5         42.92         40.00         9.81 o                         
  -5   5   5         26.34         26.33         8.00 o                         
  -4   5   5        111.53        117.34        12.35 o                         
  -3   5   5          0.42          1.33         3.19 o                         
  -2   5   5          1.40         -5.37         7.23 o                         
  -1   5   5         98.27         99.12         8.87 o                         
   0   5   5        331.00        347.05        13.40 o                         
   1   5   5        154.75        174.06        10.09 o                         
   2   5   5         96.78        105.52        14.49 o                         
   3   5   5        219.18        204.49        13.89 o                         
   4   5   5          1.41         -7.02         7.02 o                         
   5   5   5         22.01         18.27         8.22 o                         
  -5   6   5          0.17         -5.42         6.88 o                         
  -4   6   5          7.37          7.29         6.49 o                         
  -3   6   5         12.97         21.14         6.08 o                         
  -2   6   5          4.11          9.23         7.47 o                         
  -1   6   5       1756.29       1833.36        48.01 o                         
   0   6   5        385.59        428.20        17.31 o                         
   1   6   5        162.14        173.95        10.44 o                         
   2   6   5        171.22        186.98        19.06 o                         
   3   6   5        115.31        125.89        12.21 o                         
   4   6   5          2.88         -0.80         6.54 o                         
   5   6   5          1.38         -1.12         5.04 o                         
  -5   7   5          0.00         -2.92         5.34 o                         
  -4   7   5          0.47         -1.75         5.90 o                         
  -3   7   5        100.61        105.35         9.51 o                         
  -2   7   5         34.98         20.74         8.62 o                         
  -1   7   5          8.71         15.90         7.90 o                         
   0   7   5        407.97        399.96        17.53 o                         
   1   7   5        169.73        181.38        11.07 o                         
   2   7   5         16.85          4.12         8.34 o                         
   3   7   5         51.32         42.23         8.41 o                         
   4   7   5          0.03         -4.36         6.41 o                         
   5   7   5          6.46          4.85         4.71 o                         
  -5   8   5          0.04         -2.92         5.45 o                         
  -4   8   5         41.92         40.02         7.27 o                         
  -3   8   5         95.98         95.24         9.64 o                         
  -2   8   5          1.47         -2.17         4.81 o                         
  -1   8   5        582.87        618.96        30.80 o                         
   0   8   5        242.05        285.76        15.46 o                         
   1   8   5         81.21         75.90         9.16 o                         
   2   8   5        282.55        279.96        13.58 o                         
   3   8   5         20.83         13.12         6.00 o                         
   4   8   5          0.10          7.29         6.61 o                         
   5   8   5          3.73         -6.46         6.46 o                         
  -5   9   5         19.28         23.73         7.22 o                         
  -4   9   5         16.97         25.76         6.16 o                         
  -3   9   5         26.31         26.98         7.94 o                         
  -2   9   5          0.14          6.56         7.39 o                         
  -1   9   5        130.21        105.37        14.92 o                         
   0   9   5        123.95        115.87        10.64 o                         
   1   9   5          0.09         -6.87         6.87 o                         
   2   9   5        107.58        107.36        11.18 o                         
   3   9   5          0.20          2.39         9.06 o                         
   4   9   5          1.70         -1.02         8.03 o                         
  -5  10   5          6.53          8.85         7.57 o                         
  -4  10   5          3.62         -2.37         6.19 o                         
  -3  10   5         33.71         27.43         8.04 o                         
  -2  10   5          3.69          2.40         7.25 o                         
  -1  10   5         10.93          7.42         7.25 o                         
   0  10   5        123.15        122.73        15.60 o                         
   1  10   5         58.44         41.43         7.90 o                         
   2  10   5        324.34        348.74        17.21 o                         
   3  10   5         20.97         26.68         9.86 o                         
   4  10   5          0.34         16.16        27.28 o                         
  -5  11   5          8.71         20.74         8.61 o                         
  -4  11   5          0.00          7.45         6.04 o                         
  -3  11   5          9.37         14.40        11.81 o                         
  -2  11   5          2.64          6.65         5.92 o                         
  -1  11   5        148.28        143.16        18.13 o                         
   0  11   5          5.39          1.88        13.24 o                         
   1  11   5         23.08         18.82         5.53 o                         
   2  11   5        175.56        173.07        13.26 o                         
   3  11   5         89.43         87.21        13.69 o                         
   4  11   5          0.04          6.59         8.70 o                         
  -5  12   5          0.11         -0.75         3.97 o                         
  -4  12   5          1.17         -3.60         7.18 o                         
  -3  12   5         27.14         36.64        14.27 o                         
  -2  12   5        484.67        495.40        20.14 o                         
  -1  12   5         88.20         86.56        10.43 o                         
   0  12   5        191.97        202.18        20.77 o                         
   1  12   5        109.12        115.19         8.49 o                         
   2  12   5         13.01         11.78         9.85 o                         
   3  12   5          2.35         -0.87         8.89 o                         
   4  12   5          4.02          7.37         8.28 o                         
  -4  13   5          2.56          4.37         5.71 o                         
  -3  13   5         56.15         55.39        13.80 o                         
  -2  13   5          3.77          3.09         5.72 o                         
  -1  13   5         40.52         44.12         8.66 o                         
   0  13   5          5.25         -5.71         5.71 o                         
   1  13   5          8.48         -8.43         8.43 o                         
   2  13   5         83.98         79.96        12.83 o                         
   3  13   5          1.69         -0.13         6.39 o                         
   4  13   5          2.88          1.97         8.01 o                         
  -4  14   5          0.85          1.39         5.30 o                         
  -3  14   5          5.16         -1.37         9.88 o                         
  -2  14   5         23.16         14.43         8.53 o                         
  -1  14   5         32.87         39.69        11.07 o                         
   0  14   5          2.00         13.62         6.06 o                         
   1  14   5         26.14         21.82        10.76 o                         
   2  14   5          0.13         14.19         9.63 o                         
   3  14   5          4.50         21.95        10.63 o                         
   4  14   5          8.95         -4.62         8.25 o                         
  -4  15   5         22.60         22.01         9.32 o                         
  -3  15   5          0.37         16.48        11.45 o                         
  -2  15   5         11.03         11.55         9.07 o                         
  -1  15   5         57.24         58.12         9.01 o                         
   0  15   5          2.18         -1.65         9.63 o                         
   1  15   5        248.21        238.87        20.42 o                         
   2  15   5         27.98         24.22         9.69 o                         
   3  15   5          0.67         -5.80         6.79 o                         
   4  15   5         26.15          9.28        11.10 o                         
  -4  16   5          0.31         -2.54         5.32 o                         
  -3  16   5          7.20          4.24         9.86 o                         
  -2  16   5          0.07          3.28         8.00 o                         
  -1  16   5        116.63        129.25        32.19 o                         
   0  16   5          0.54          7.94         9.90 o                         
   1  16   5         17.89         25.34        13.26 o                         
   2  16   5          1.76          8.39         8.87 o                         
   3  16   5          2.28         -3.82         7.46 o                         
  -4  17   5          1.88         11.92         5.82 o                         
  -3  17   5          0.22         19.21        10.38 o                         
  -2  17   5         11.18          0.99         7.49 o                         
  -1  17   5         99.16         77.47        14.42 o                         
   0  17   5         41.25         41.23         8.98 o                         
   1  17   5         24.00         15.07        17.65 o                         
   2  17   5          0.02         11.67         9.19 o                         
   3  17   5          2.54          2.07         7.04 o                         
  -3  18   5         12.41          8.31        10.88 o                         
  -2  18   5          1.51         10.09         9.80 o                         
  -1  18   5          4.99          1.90        10.37 o                         
   0  18   5          0.02          6.29        12.57 o                         
   1  18   5         75.88         77.91        25.69 o                         
   2  18   5          6.36         25.92        11.98 o                         
   3  18   5          0.00         -2.50         6.07 o                         
  -3  19   5          0.75         -2.55         6.77 o                         
  -2  19   5         19.56         26.06        12.13 o                         
  -1  19   5         25.19         10.78         9.76 o                         
   0  19   5          0.03          1.66         8.20 o                         
   1  19   5         21.14         15.36        25.24 o                         
   2  19   5          0.28         -7.38        10.69 o                         
   3  19   5          0.14          4.33         6.67 o                         
  -3  20   5          5.54          9.66         6.17 o                         
  -2  20   5          0.53          8.39        13.95 o                         
  -1  20   5          0.70          2.90        13.27 o                         
   0  20   5         34.42         35.30        17.71 o                         
   1  20   5          8.49          0.06         8.02 o                         
   2  20   5          0.93         -9.77        10.42 o                         
  -2  21   5          7.94         16.68         8.42 o                         
  -1  21   5          0.40         -0.83         6.99 o                         
   0  21   5         20.95          6.09         9.38 o                         
   1  21   5          6.62          8.60         7.41 o                         
   2  21   5          0.36         -2.44         7.74 o                         
  -2  22   5          1.16          3.91         7.94 o                         
  -1  22   5          0.20          2.78         6.87 o                         
   0  22   5         36.34         54.22        10.65 o                         
   1  22   5          5.37         10.68         8.35 o                         
  -1  23   5          0.50         -2.86         6.32 o                         
   0  23   5          7.70          0.06         8.27 o                         
  -4   0   6          1.82         -9.25         9.25 o                         
  -2   0   6         61.35         55.43        16.18 o                         
   0   0   6       1162.74       1217.45        38.80 o                         
   2   0   6         15.36         11.28        13.06 o                         
   4   0   6          3.80         16.25        13.36 o                         
  -5   1   6         10.81          7.86         5.91 o                         
  -4   1   6          0.74          5.83         6.16 o                         
  -3   1   6          2.90          1.05         4.38 o                         
  -2   1   6        799.23        835.76        29.41 o                         
  -1   1   6          0.13          5.77         5.32 o                         
   0   1   6         24.18         17.44         4.20 o                         
   1   1   6         28.10         39.74         9.08 o                         
   2   1   6          3.90          7.08         6.95 o                         
   3   1   6         39.13         27.71         6.85 o                         
   4   1   6         94.05         78.99        12.07 o                         
   5   1   6          5.88          4.77         7.64 o                         
  -5   2   6          3.65          5.58         6.28 o                         
  -4   2   6          0.08         -0.33         5.48 o                         
  -3   2   6         39.92         39.85         6.72 o                         
  -2   2   6         33.46         25.93         9.68 o                         
  -1   2   6         39.27         29.82         5.65 o                         
   0   2   6         15.61         17.13         4.66 o                         
   1   2   6          0.11          3.93         8.47 o                         
   2   2   6          6.37          4.08        11.41 o                         
   3   2   6        101.94        113.80         9.50 o                         
   4   2   6         43.74         40.40         8.80 o                         
   5   2   6          2.27          2.17         6.93 o                         
  -5   3   6          8.37          6.01         5.00 o                         
  -4   3   6          3.09          3.57         5.82 o                         
  -3   3   6         61.27         61.48         7.75 o                         
  -2   3   6          3.81          3.65         6.85 o                         
  -1   3   6        876.22        909.19        26.43 o                         
   0   3   6         12.91         10.39         4.32 o                         
   1   3   6        225.06        220.96        18.25 o                         
   2   3   6          0.26         -5.93         5.93 o                         
   3   3   6        136.89        118.97        11.59 o                         
   4   3   6          8.05          4.21         6.64 o                         
   5   3   6          3.56          0.47         6.94 o                         
  -5   4   6          1.76          6.93         7.21 o                         
  -4   4   6         23.80         29.93         8.06 o                         
  -3   4   6         24.78         25.15         6.34 o                         
  -2   4   6         23.23         22.61         8.20 o                         
  -1   4   6        141.15        150.03        11.31 o                         
   0   4   6         36.31         39.86         6.05 o                         
   1   4   6         64.13         71.65        11.85 o                         
   2   4   6         20.67         27.35         6.85 o                         
   3   4   6        110.01        110.40        12.10 o                         
   4   4   6         12.62          6.57         7.04 o                         
   5   4   6          1.20          6.59         6.14 o                         
  -5   5   6          0.01         -1.89         4.90 o                         
  -4   5   6         62.46         66.78         9.84 o                         
  -3   5   6          3.98          4.02         4.88 o                         
  -2   5   6          6.21          1.52         8.72 o                         
  -1   5   6         18.16         13.36         4.98 o                         
   0   5   6          6.52         11.17         4.98 o                         
   1   5   6         26.24         23.19         8.22 o                         
   2   5   6          0.00          4.84         5.99 o                         
   3   5   6          8.38         14.64         8.34 o                         
   4   5   6          9.01          2.39         7.54 o                         
  -5   6   6          0.04          2.59         5.11 o                         
  -4   6   6          2.83          4.52         4.58 o                         
  -3   6   6         79.76         62.43         7.60 o                         
  -2   6   6         23.53         20.27         8.22 o                         
  -1   6   6        162.11        181.27        17.52 o                         
   0   6   6         58.29         79.03         9.18 o                         
   1   6   6          3.85          4.32         6.41 o                         
   2   6   6        336.25        314.02        11.93 o                         
   3   6   6         17.39         12.67         7.77 o                         
   4   6   6          0.57          5.82         6.44 o                         
  -5   7   6          1.82         10.07         5.52 o                         
  -4   7   6         24.51         28.66         6.42 o                         
  -3   7   6        133.45        142.26        12.29 o                         
  -2   7   6         39.19         34.04        12.25 o                         
  -1   7   6         37.44         44.58        10.52 o                         
   0   7   6         33.07         31.72         6.49 o                         
   1   7   6         74.21         70.08         9.67 o                         
   2   7   6        775.27        829.38        18.11 o                         
   3   7   6          0.82         15.97         5.76 o                         
   4   7   6          0.05         -0.55        10.99 o                         
  -5   8   6          0.14          2.70         4.54 o                         
  -4   8   6          0.05         -5.32         5.32 o                         
  -3   8   6          2.49         -3.63         6.37 o                         
  -2   8   6         56.62         56.01         8.88 o                         
  -1   8   6         62.62         81.11        14.27 o                         
   0   8   6        269.63        292.83        16.82 o                         
   1   8   6         19.07         12.27        10.39 o                         
   2   8   6         23.94         20.73         5.95 o                         
   3   8   6          4.21          1.20         6.57 o                         
   4   8   6          1.75          8.69         6.44 o                         
  -5   9   6          0.23          3.47         5.91 o                         
  -4   9   6          0.65         17.63         8.70 o                         
  -3   9   6         91.84        102.60        18.95 o                         
  -2   9   6        226.31        243.51        15.96 o                         
  -1   9   6         16.81         12.96         6.86 o                         
   0   9   6         69.56         67.94        12.00 o                         
   1   9   6         31.37         24.67         6.76 o                         
   2   9   6          1.69          0.38         5.97 o                         
   3   9   6         14.36         13.93         8.52 o                         
   4   9   6          6.03         -0.30        13.25 o                         
  -5  10   6          2.22         11.76         6.98 o                         
  -4  10   6         10.31         -5.47         8.83 o                         
  -3  10   6         65.22         40.73        14.42 o                         
  -2  10   6         15.99          9.98         6.44 o                         
  -1  10   6         53.36         55.29        15.41 o                         
   0  10   6         85.04         94.48        14.58 o                         
   1  10   6         87.73         82.47        10.80 o                         
   2  10   6         16.53         25.73         8.41 o                         
   3  10   6        102.39        118.52        14.15 o                         
   4  10   6          5.49          7.47        16.10 o                         
  -5  11   6          5.60          7.78         7.06 o                         
  -4  11   6          8.78         20.86         9.73 o                         
  -3  11   6         37.47         28.88        12.10 o                         
  -2  11   6         14.59         16.85         6.86 o                         
  -1  11   6          4.54         -3.82         3.82 o                         
   0  11   6         34.66         63.23        12.37 o                         
   1  11   6        373.76        377.69        15.57 o                         
   2  11   6         14.87          5.16        10.27 o                         
   3  11   6         11.04          7.60         9.34 o                         
   4  11   6         10.12         16.86        11.32 o                         
  -4  12   6          0.07          5.52         7.51 o                         
  -3  12   6          1.20          0.88         9.83 o                         
  -2  12   6        215.20        216.80        19.45 o                         
  -1  12   6         78.87         75.89         9.95 o                         
   0  12   6         17.15         16.95         6.84 o                         
   1  12   6        303.44        314.89        17.24 o                         
   2  12   6          1.18         12.82         9.16 o                         
   3  12   6         62.19         78.76        12.58 o                         
   4  12   6         19.55          6.82        12.73 o                         
  -4  13   6          0.26          3.37         6.94 o                         
  -3  13   6          4.98         -6.52        10.22 o                         
  -2  13   6          9.47          5.26         9.99 o                         
  -1  13   6          1.58         -2.13         5.85 o                         
   0  13   6          3.40         -7.94         7.94 o                         
   1  13   6         80.79         99.03        11.00 o                         
   2  13   6         24.44         22.88         8.64 o                         
   3  13   6          0.33          5.23         8.01 o                         
   4  13   6          1.19          3.78        12.82 o                         
  -4  14   6          1.04          4.00         6.96 o                         
  -3  14   6          0.00          7.35         9.70 o                         
  -2  14   6        207.37        190.26        20.05 o                         
  -1  14   6          7.41         10.56         8.84 o                         
   0  14   6         55.08         54.33        11.05 o                         
   1  14   6         11.22         11.87        10.44 o                         
   2  14   6          2.14         -8.55         8.55 o                         
   3  14   6          9.81          7.14         6.26 o                         
  -4  15   6          4.76         10.36         6.40 o                         
  -3  15   6          7.09          7.03         9.62 o                         
  -2  15   6          3.66         17.10        10.03 o                         
  -1  15   6          6.31          4.35        17.83 o                         
   0  15   6        106.08        103.94        11.14 o                         
   1  15   6         18.53         20.73        10.66 o                         
   2  15   6         11.40          5.55         9.00 o                         
   3  15   6          7.48          2.70         7.26 o                         
  -4  16   6         25.23         21.31         6.47 o                         
  -3  16   6         14.70         12.36         9.79 o                         
  -2  16   6         40.65         32.34        12.28 o                         
  -1  16   6         63.48         59.98        13.24 o                         
   0  16   6         88.31        102.76        12.41 o                         
   1  16   6         31.49         38.81        11.65 o                         
   2  16   6          3.93         -8.97         8.97 o                         
   3  16   6          3.34          9.44         7.11 o                         
  -3  17   6          0.16          9.53        10.16 o                         
  -2  17   6          3.40          1.72        14.07 o                         
  -1  17   6          4.22         -9.54         9.54 o                         
   0  17   6         91.35         82.65        14.19 o                         
   1  17   6         34.68         25.50        12.78 o                         
   2  17   6          0.18         -1.78         9.68 o                         
   3  17   6          2.61          4.24         5.79 o                         
  -3  18   6          2.89          3.99         7.88 o                         
  -2  18   6          0.08          1.66        13.42 o                         
  -1  18   6          2.75          8.43        17.92 o                         
   0  18   6         67.24         71.39         9.98 o                         
   1  18   6          7.61          3.87        11.35 o                         
   2  18   6          1.65        -12.23        17.10 o                         
  -3  19   6          0.34          2.03         5.23 o                         
  -2  19   6          2.13         -5.03        14.11 o                         
  -1  19   6         32.36         46.01        11.66 o                         
   0  19   6          0.66         -5.10         8.82 o                         
   1  19   6          0.04         -6.61         6.61 o                         
   2  19   6          0.03          5.10         9.51 o                         
  -2  20   6          0.06         -5.79         7.72 o                         
  -1  20   6         34.95         40.21         9.87 o                         
   0  20   6         50.57         69.62        10.93 o                         
   1  20   6          3.31          4.39         5.81 o                         
   2  20   6          0.63         -1.19        13.01 o                         
  -2  21   6          0.01         -5.15         5.65 o                         
  -1  21   6         12.05         17.29         7.11 o                         
   0  21   6          0.31         -4.32        13.63 o                         
   1  21   6          0.72          1.43         4.79 o                         
  -1  22   6         16.94          1.43         6.66 o                         
   0  22   6         16.82         13.97         6.79 o                         
  -5   0   7         97.66        119.03        13.67 o                         
  -3   0   7        180.67        198.83        17.21 o                         
  -1   0   7         60.75         57.62        14.52 o                         
   1   0   7          1.76          4.69         5.50 o                         
   3   0   7          5.19          7.56        10.04 o                         
  -5   1   7          2.48          0.30         4.78 o                         
  -4   1   7          0.05          0.73         5.56 o                         
  -3   1   7          1.76          0.42         6.66 o                         
  -2   1   7         35.51         31.96         8.18 o                         
  -1   1   7         21.04         19.13         6.81 o                         
   0   1   7          1.46         -3.65         3.65 o                         
   1   1   7         34.01         15.42         8.79 o                         
   2   1   7          8.73          2.55         5.30 o                         
   3   1   7         28.51         14.08         6.80 o                         
   4   1   7        147.42        157.07        16.82 o                         
  -5   2   7         15.94         19.27         5.69 o                         
  -4   2   7          5.32          6.47         4.11 o                         
  -3   2   7         16.70          4.23         3.72 o                         
  -2   2   7         64.96         70.55        12.90 o                         
  -1   2   7         41.78         28.31         8.92 o                         
   0   2   7         30.75         34.51         5.95 o                         
   1   2   7        130.70        119.61        15.74 o                         
   2   2   7         16.61          8.40         5.34 o                         
   3   2   7         12.93         28.10         7.60 o                         
   4   2   7          0.34          1.34         5.69 o                         
  -5   3   7          1.60         -2.22         4.61 o                         
  -4   3   7          7.30          4.88         6.55 o                         
  -3   3   7          6.64         -3.53         5.94 o                         
  -2   3   7         23.05         22.16         8.40 o                         
  -1   3   7        488.78        482.00        27.09 o                         
   0   3   7         70.06         93.08         8.65 o                         
   1   3   7        292.24        274.86        21.97 o                         
   2   3   7          5.70          4.32         7.13 o                         
   3   3   7         82.04         70.85         9.81 o                         
   4   3   7          0.91         -4.71         6.30 o                         
  -5   4   7          0.45         -3.11         4.52 o                         
  -4   4   7        142.28        140.37        12.67 o                         
  -3   4   7         31.16         34.09         6.54 o                         
  -2   4   7         47.89         47.31        13.08 o                         
  -1   4   7        107.26        114.25        14.04 o                         
   0   4   7         29.35         29.42         5.94 o                         
   1   4   7        112.12        111.57        18.62 o                         
   2   4   7         13.67          9.59         5.71 o                         
   3   4   7         94.72         86.02        10.85 o                         
   4   4   7          0.53          5.97         8.28 o                         
  -5   5   7          0.03          2.30         7.25 o                         
  -4   5   7         34.46         36.10         9.78 o                         
  -3   5   7         21.76         25.26         6.31 o                         
  -2   5   7        142.18        151.46        13.12 o                         
  -1   5   7         41.15         48.93        10.91 o                         
   0   5   7         23.42         20.70         6.14 o                         
   1   5   7         66.73         54.35        12.60 o                         
   2   5   7         33.71         24.34         5.78 o                         
   3   5   7         47.83         54.71         9.75 o                         
   4   5   7          2.58          6.38         5.86 o                         
  -5   6   7          0.20         -7.74         7.74 o                         
  -4   6   7          0.03         -6.84         6.84 o                         
  -3   6   7         27.44         27.84         6.73 o                         
  -2   6   7         18.35         18.89         5.45 o                         
  -1   6   7         50.29         38.42        10.70 o                         
   0   6   7         34.14         24.07         7.02 o                         
   1   6   7          1.24          5.00         4.81 o                         
   2   6   7         13.67         17.52         5.49 o                         
   3   6   7         63.28         63.92         8.99 o                         
   4   6   7          1.05         14.28         5.76 o                         
  -5   7   7          2.14          4.58         6.18 o                         
  -4   7   7         27.58         27.46        11.33 o                         
  -3   7   7         33.28         20.71         9.37 o                         
  -2   7   7         33.13         33.74         6.71 o                         
  -1   7   7          0.69          1.64         9.16 o                         
   0   7   7        156.56        165.86        13.96 o                         
   1   7   7         10.18         10.00         5.28 o                         
   2   7   7         60.75         74.61         7.68 o                         
   3   7   7         44.56         34.19         8.03 o                         
   4   7   7          4.58          7.69         7.82 o                         
  -5   8   7          6.29          7.51         6.41 o                         
  -4   8   7          4.75         11.89         9.31 o                         
  -3   8   7         37.36         40.12        10.43 o                         
  -2   8   7          8.38         -1.66         5.78 o                         
  -1   8   7         17.88         29.02         8.83 o                         
   0   8   7         69.65         73.29         9.68 o                         
   1   8   7         39.91         36.47         5.99 o                         
   2   8   7        250.45        272.27        15.89 o                         
   3   8   7          4.91         22.64         8.68 o                         
   4   8   7          2.49         -2.33        20.20 o                         
  -5   9   7          0.53          7.66         5.34 o                         
  -4   9   7          5.46          8.92         8.39 o                         
  -3   9   7        229.58        225.06        17.96 o                         
  -2   9   7          0.19         -5.08         5.10 o                         
  -1   9   7          6.72          6.62         5.98 o                         
   0   9   7          4.71         13.05         5.73 o                         
   1   9   7         15.01         13.36         7.21 o                         
   2   9   7        396.54        399.28        21.24 o                         
   3   9   7         42.38         47.14         9.15 o                         
   4   9   7          0.17         15.69         8.36 o                         
  -4  10   7          0.48         -3.91         7.19 o                         
  -3  10   7         10.75          5.70         8.86 o                         
  -2  10   7        107.25        123.78        13.37 o                         
  -1  10   7          0.04         -6.65         6.65 o                         
   0  10   7         93.40        105.05        10.35 o                         
   1  10   7         65.78         70.36         8.96 o                         
   2  10   7          0.01         -1.75         8.00 o                         
   3  10   7          2.64         -0.87         7.15 o                         
   4  10   7          0.98         12.25         8.14 o                         
  -4  11   7          0.07          1.88         7.78 o                         
  -3  11   7         39.70         40.09         9.84 o                         
  -2  11   7         25.76         11.11        14.21 o                         
  -1  11   7          6.74         -8.01        10.24 o                         
   0  11   7         51.47         52.64         9.65 o                         
   1  11   7         94.51        101.19        10.89 o                         
   2  11   7          0.19          5.74         7.51 o                         
   3  11   7         37.88         42.29        10.30 o                         
   4  11   7          0.00         -3.81         7.95 o                         
  -4  12   7          0.19         -3.36         5.92 o                         
  -3  12   7          4.00         12.61         6.12 o                         
  -2  12   7          1.79          8.28         8.71 o                         
  -1  12   7         65.94         47.16        10.46 o                         
   0  12   7         11.89         -4.16         8.88 o                         
   1  12   7         30.15         27.99         7.76 o                         
   2  12   7         18.36         25.78         8.15 o                         
   3  12   7         59.07         71.81        10.79 o                         
  -4  13   7          0.53         -6.07         6.07 o                         
  -3  13   7          1.11          3.52         6.84 o                         
  -2  13   7         33.26         18.46        11.61 o                         
  -1  13   7          1.47         -7.51        12.33 o                         
   0  13   7          0.52         -9.47         9.47 o                         
   1  13   7        110.07        118.34        11.48 o                         
   2  13   7          3.95         -9.18         9.18 o                         
   3  13   7         13.68         12.33         7.59 o                         
  -4  14   7          2.64          6.86         5.87 o                         
  -3  14   7         13.54         17.73         8.05 o                         
  -2  14   7         26.23         32.61        11.21 o                         
  -1  14   7        105.17        105.40        17.07 o                         
   0  14   7         14.94         19.16        11.93 o                         
   1  14   7         17.23         -7.58         7.67 o                         
   2  14   7         21.05         22.74         9.87 o                         
   3  14   7         38.51         58.77         9.56 o                         
  -4  15   7          1.32          6.58         6.61 o                         
  -3  15   7          0.25         -0.77         6.80 o                         
  -2  15   7          7.66         10.11        14.83 o                         
  -1  15   7          2.68         13.10        12.25 o                         
   0  15   7          8.41         -3.65         7.06 o                         
   1  15   7         34.16         25.33         9.00 o                         
   2  15   7         41.54         45.14        10.63 o                         
   3  15   7          2.40          5.98         5.99 o                         
  -3  16   7          2.83          0.36         6.13 o                         
  -2  16   7          5.44          3.14         9.20 o                         
  -1  16   7          5.54         10.11         9.09 o                         
   0  16   7         45.10         54.96        11.23 o                         
   1  16   7         28.46         34.74         8.83 o                         
   2  16   7          0.37          3.80         7.36 o                         
   3  16   7          1.31          5.82         5.37 o                         
  -3  17   7          3.75         -2.41         5.01 o                         
  -2  17   7          2.27         -6.85         8.86 o                         
  -1  17   7         28.93         34.02        10.09 o                         
   0  17   7         19.25         24.93        12.82 o                         
   1  17   7          1.64          9.29         8.62 o                         
   2  17   7          1.62         10.19        11.69 o                         
  -3  18   7          0.82         -3.68         4.93 o                         
  -2  18   7          4.12         -3.37         8.85 o                         
  -1  18   7          0.46         -5.02         8.34 o                         
   0  18   7         17.66         25.15        11.53 o                         
   1  18   7         30.17         14.70        11.47 o                         
   2  18   7          0.11          0.51        17.15 o                         
  -2  19   7          0.00         -1.17         6.20 o                         
  -1  19   7         10.38         17.97         6.74 o                         
   0  19   7         22.27         18.97         7.85 o                         
   1  19   7          0.06         -1.21         7.28 o                         
   2  19   7          0.42          6.35         8.36 o                         
  -2  20   7          0.40          3.60         5.74 o                         
  -1  20   7          1.52         -5.25         5.25 o                         
   0  20   7         18.56         46.35         8.24 o                         
   1  20   7         17.96         18.85         6.45 o                         
  -1  21   7          0.30          1.37         5.58 o                         
   0  21   7          0.20         -0.51        14.22 o                         
  -4   0   8          8.75         12.19        13.84 o                         
  -2   0   8       1071.97       1147.87        38.85 o                         
   0   0   8        957.79        940.98        57.91 o                         
   2   0   8         85.93         87.72        11.70 o                         
   4   0   8          0.30          7.25        11.80 o                         
  -5   1   8          1.85          3.37         8.52 o                         
  -4   1   8          3.96        -10.27        10.27 o                         
  -3   1   8          0.11         -9.76        11.54 o                         
  -2   1   8         10.04         20.34         8.06 o                         
  -1   1   8         54.64         54.16         9.69 o                         
   0   1   8        108.93         98.06        14.25 o                         
   1   1   8         15.96         19.26         5.62 o                         
   2   1   8         27.45         28.65         6.11 o                         
   3   1   8         21.60         13.40         6.01 o                         
   4   1   8          2.82          4.73         7.00 o                         
  -5   2   8          8.01         -4.72        17.30 o                         
  -4   2   8         25.33         14.27        11.55 o                         
  -3   2   8          1.44          2.08         8.87 o                         
  -2   2   8         69.73         79.24        10.25 o                         
  -1   2   8        154.92        143.79        17.96 o                         
   0   2   8        438.11        438.30        28.13 o                         
   1   2   8        165.64        172.61         9.06 o                         
   2   2   8          0.86         -0.18         6.76 o                         
   3   2   8        164.54        136.81        13.03 o                         
   4   2   8         13.47         22.40         9.34 o                         
  -5   3   8          3.22         -7.41         7.41 o                         
  -4   3   8          8.21          5.06         6.50 o                         
  -3   3   8         11.58          2.15         7.51 o                         
  -2   3   8          2.90          0.30         2.83 o                         
  -1   3   8         10.62         12.32         8.48 o                         
   0   3   8          0.83          5.03         5.94 o                         
   1   3   8          1.66         -0.52         4.58 o                         
   2   3   8         30.48         26.77         6.08 o                         
   3   3   8         11.95         21.85         7.45 o                         
   4   3   8         33.43         20.93        12.08 o                         
  -5   4   8          0.15          4.45         7.34 o                         
  -4   4   8         31.06         37.93         9.44 o                         
  -3   4   8        126.72        126.52        14.45 o                         
  -2   4   8         52.38         68.76         7.79 o                         
  -1   4   8         77.72         86.66         8.22 o                         
   0   4   8          0.77         11.51         6.14 o                         
   1   4   8        328.08        321.79        12.96 o                         
   2   4   8         14.51          3.88         6.69 o                         
   3   4   8          8.53         10.58         6.97 o                         
   4   4   8          9.32         20.93        11.12 o                         
  -5   5   8          1.18         -7.11         7.11 o                         
  -4   5   8          0.44          0.78         7.19 o                         
  -3   5   8        190.80        159.65        15.87 o                         
  -2   5   8         12.95         15.75         6.20 o                         
  -1   5   8        275.21        275.28        13.71 o                         
   0   5   8         18.50         12.83         4.71 o                         
   1   5   8         28.99         21.81         5.11 o                         
   2   5   8        139.90        123.32        10.71 o                         
   3   5   8         16.17         26.54         7.90 o                         
   4   5   8          8.93         13.82         8.25 o                         
  -5   6   8          0.00         -2.86         7.09 o                         
  -4   6   8         47.78         34.53        13.44 o                         
  -3   6   8         30.87         35.52        10.14 o                         
  -2   6   8         23.91         27.26         6.98 o                         
  -1   6   8         36.45         41.29         7.18 o                         
   0   6   8         10.53         10.27         5.92 o                         
   1   6   8         33.80         29.90         5.89 o                         
   2   6   8        397.15        358.47        18.06 o                         
   3   6   8          2.07          4.89         7.66 o                         
   4   6   8          1.29         27.43        10.40 o                         
  -5   7   8          0.55         -4.49         8.03 o                         
  -4   7   8         19.91         14.82         8.54 o                         
  -3   7   8         15.23         26.96         9.17 o                         
  -2   7   8          9.95         17.19         5.96 o                         
  -1   7   8          9.87          8.74         7.18 o                         
   0   7   8        118.02        109.11        10.09 o                         
   1   7   8        129.33        126.43         8.55 o                         
   2   7   8          1.56         -9.60         9.60 o                         
   3   7   8          0.09         -7.34         7.34 o                         
   4   7   8          0.51          3.04         6.24 o                         
  -4   8   8         16.63         16.49         8.95 o                         
  -3   8   8          5.35         10.24         7.40 o                         
  -2   8   8          0.89         -1.04         6.68 o                         
  -1   8   8         67.41         57.44         8.79 o                         
   0   8   8         65.30         55.33         8.82 o                         
   1   8   8          7.78          4.62         4.70 o                         
   2   8   8          1.60         -5.86         6.80 o                         
   3   8   8          2.41         11.60         6.96 o                         
   4   8   8          0.37          7.46         6.90 o                         
  -4   9   8         65.50         64.81        11.48 o                         
  -3   9   8         27.44         21.26        11.33 o                         
  -2   9   8         12.42          9.76         8.43 o                         
  -1   9   8          0.40          8.19         5.29 o                         
   0   9   8         67.03         74.97         8.96 o                         
   1   9   8         59.25         47.62        11.27 o                         
   2   9   8        143.70        155.40        14.51 o                         
   3   9   8          1.46         10.09         7.80 o                         
  -4  10   8          1.95          7.09         7.94 o                         
  -3  10   8          4.33         -0.35         7.18 o                         
  -2  10   8          3.37          1.35         6.33 o                         
  -1  10   8         25.88         19.98         7.99 o                         
   0  10   8          4.32         16.52         6.70 o                         
   1  10   8        116.11        118.15        10.21 o                         
   2  10   8         10.61          8.74         6.85 o                         
   3  10   8          7.18          6.18         7.46 o                         
  -4  11   8          0.08         -6.48         9.69 o                         
  -3  11   8         21.59         18.46         7.25 o                         
  -2  11   8          9.64          2.42         8.30 o                         
  -1  11   8         36.92         25.25         8.44 o                         
   0  11   8          7.32         -8.97         8.97 o                         
   1  11   8         30.30         29.32         8.08 o                         
   2  11   8         30.59         26.12         8.20 o                         
   3  11   8         20.02         23.10         8.86 o                         
  -4  12   8          2.70          1.97         6.13 o                         
  -3  12   8         11.39          0.81         7.91 o                         
  -2  12   8          6.35         14.77         7.44 o                         
  -1  12   8          6.10         16.22         8.57 o                         
   0  12   8          4.15         18.46         8.37 o                         
   1  12   8        155.36        163.62        12.77 o                         
   2  12   8          2.72         -6.46         8.43 o                         
   3  12   8          9.61         10.40         7.01 o                         
  -4  13   8          4.11          6.61         6.73 o                         
  -3  13   8          1.59          1.47         7.45 o                         
  -2  13   8         13.15         17.40         8.78 o                         
  -1  13   8          0.55          3.92         7.45 o                         
   0  13   8         82.83         84.40        11.24 o                         
   1  13   8         18.32         17.73         7.02 o                         
   2  13   8         13.55          7.77         7.67 o                         
   3  13   8          7.75          4.00         6.18 o                         
  -4  14   8          0.33         -3.89        10.39 o                         
  -3  14   8          2.82         -1.59         6.48 o                         
  -2  14   8          1.82         -6.31         8.06 o                         
  -1  14   8          0.32         -9.80         9.80 o                         
   0  14   8         71.44         82.95        11.20 o                         
   1  14   8         15.77         40.23        10.66 o                         
   2  14   8         14.42         21.47         8.74 o                         
   3  14   8          0.16          1.92         6.98 o                         
  -3  15   8          0.05         -6.11         6.25 o                         
  -2  15   8         17.64          8.91         7.58 o                         
  -1  15   8          3.55         -0.34         5.78 o                         
   0  15   8         13.60          9.68         7.32 o                         
   1  15   8          9.87         15.38         7.52 o                         
   2  15   8          1.09          6.12         7.08 o                         
  -3  16   8          0.46         -3.95         6.27 o                         
  -2  16   8          6.92         -2.64         6.72 o                         
  -1  16   8          8.47          2.16         7.31 o                         
   0  16   8         53.33         61.63         9.99 o                         
   1  16   8          0.07         -8.39         8.39 o                         
   2  16   8         10.59          8.33         6.64 o                         
  -3  17   8          4.37         12.31         8.27 o                         
  -2  17   8          1.58          4.87         5.86 o                         
  -1  17   8          4.37          9.34         6.34 o                         
   0  17   8          8.53         13.02         8.51 o                         
   1  17   8         16.44         14.84         8.54 o                         
   2  17   8         13.61          7.43        17.56 o                         
  -2  18   8          1.24          5.57         5.84 o                         
  -1  18   8          2.53         13.93         5.34 o                         
   0  18   8          0.09          1.95         7.17 o                         
   1  18   8          0.29         -1.54         5.47 o                         
  -2  19   8          0.62          0.52         5.76 o                         
  -1  19   8         38.51         34.20         6.02 o                         
   0  19   8          0.07         -9.42         9.42 o                         
   1  19   8          2.26          4.22         8.17 o                         
  -1  20   8         13.40         19.43         5.69 o                         
   0  20   8          1.61         -8.42        12.98 o                         
  -5   0   9          3.41        -10.15        10.15 o                         
  -3   0   9         43.71         17.97        14.88 o                         
  -1   0   9        239.38        249.29        19.81 o                         
   1   0   9        174.37        156.34        11.98 o                         
   3   0   9         37.12         31.78        35.83 o                         
  -5   1   9         29.02         25.23         7.29 o                         
  -4   1   9          0.26         -9.32         9.32 o                         
  -3   1   9          0.46         12.49        10.93 o                         
  -2   1   9          8.01         -5.30         7.77 o                         
  -1   1   9         47.91         20.98        12.25 o                         
   0   1   9          0.06         11.93         7.34 o                         
   1   1   9          9.82          6.57         5.49 o                         
   2   1   9         54.83         60.14         7.47 o                         
   3   1   9          3.33         14.25        12.03 o                         
   4   1   9          0.08         -6.10         7.70 o                         
  -5   2   9         22.71         -3.49        11.36 o                         
  -4   2   9         28.84         28.37        11.62 o                         
  -3   2   9          3.30         13.51        10.87 o                         
  -2   2   9         23.45         26.59         6.54 o                         
  -1   2   9         50.09         27.05         9.28 o                         
   0   2   9         20.34         12.39         6.78 o                         
   1   2   9        286.08        267.43        11.11 o                         
   2   2   9         14.11         15.27         6.33 o                         
   3   2   9         43.79         39.61        14.93 o                         
   4   2   9          7.46         -6.77         8.93 o                         
  -4   3   9          0.25          3.92         9.51 o                         
  -3   3   9         18.23         20.63        13.62 o                         
  -2   3   9         71.48         74.70        15.10 o                         
  -1   3   9        425.40        434.47        19.15 o                         
   0   3   9         83.54         82.29         8.99 o                         
   1   3   9          7.13         13.77         6.95 o                         
   2   3   9          1.81          5.55         6.86 o                         
   3   3   9          0.01         10.54        12.05 o                         
  -4   4   9         14.38         12.86         9.68 o                         
  -3   4   9         19.98         17.22        12.54 o                         
  -2   4   9         50.06         29.74        11.43 o                         
  -1   4   9          1.26          1.55         6.70 o                         
   0   4   9          2.12          2.79         6.35 o                         
   1   4   9        141.14        155.58        10.14 o                         
   2   4   9          0.02          9.00         6.49 o                         
   3   4   9          4.87         26.90        15.11 o                         
  -4   5   9         13.90          9.19        10.01 o                         
  -3   5   9          2.89         10.63         9.17 o                         
  -2   5   9          1.82          6.05        19.27 o                         
  -1   5   9         94.64        114.95        10.06 o                         
   0   5   9        111.64        108.03        10.01 o                         
   1   5   9         52.78         38.50         7.25 o                         
   2   5   9         52.46         50.57         7.63 o                         
   3   5   9         14.45         10.47         7.60 o                         
  -4   6   9          3.73          6.96         7.83 o                         
  -3   6   9          7.73         15.42         8.96 o                         
  -2   6   9         12.14         16.68         7.86 o                         
  -1   6   9          0.75         -3.36         5.05 o                         
   0   6   9        298.28        280.69        13.46 o                         
   1   6   9        242.25        249.08        13.77 o                         
   2   6   9          9.66          2.96         7.91 o                         
   3   6   9          1.13         10.62         7.45 o                         
  -4   7   9         10.67         -0.23         9.20 o                         
  -3   7   9         25.50         16.04         8.70 o                         
  -2   7   9         11.96         12.06         7.45 o                         
  -1   7   9         54.88         56.54        10.35 o                         
   0   7   9        187.66        192.50        11.34 o                         
   1   7   9          0.92         18.20         6.42 o                         
   2   7   9        149.58        143.85        10.90 o                         
   3   7   9         10.04         31.14         6.18 o                         
  -4   8   9          6.16         12.42         9.10 o                         
  -3   8   9          7.75         12.35         8.35 o                         
  -2   8   9         47.08         47.75         7.88 o                         
  -1   8   9         35.40         32.42         9.20 o                         
   0   8   9         28.53         26.50         7.22 o                         
   1   8   9         13.02         21.67         6.38 o                         
   2   8   9         13.59         11.04        10.34 o                         
   3   8   9         11.55         12.24         5.90 o                         
  -4   9   9          3.17          6.59         7.57 o                         
  -3   9   9         15.42         12.73         7.67 o                         
  -2   9   9         15.57          6.83         8.09 o                         
  -1   9   9         11.97         -1.24         6.66 o                         
   0   9   9          0.42          1.28         7.47 o                         
   1   9   9          5.80          6.31         7.43 o                         
   2   9   9         30.17         34.50         8.62 o                         
   3   9   9         12.07         23.37         6.42 o                         
  -4  10   9          0.02          4.62         7.76 o                         
  -3  10   9          7.35          5.05         6.46 o                         
  -2  10   9          5.61         -6.49         8.76 o                         
  -1  10   9         29.15         17.68         8.17 o                         
   0  10   9          1.57          6.44         7.78 o                         
   1  10   9         73.95         98.70        10.18 o                         
   2  10   9          2.31          4.70         9.16 o                         
   3  10   9          1.55         14.84         5.78 o                         
  -4  11   9          0.00          3.86         6.57 o                         
  -3  11   9          0.99         -4.88         6.59 o                         
  -2  11   9          1.43          2.50         8.22 o                         
  -1  11   9          5.60         -7.03         7.84 o                         
   0  11   9         17.57         16.68         8.09 o                         
   1  11   9        222.70        259.59        17.91 o                         
   2  11   9          1.06         -4.26         8.07 o                         
   3  11   9          8.53         10.16         5.79 o                         
  -4  12   9          0.89          8.63         7.26 o                         
  -3  12   9          0.00         -3.72         7.24 o                         
  -2  12   9          9.37          7.96         7.46 o                         
  -1  12   9          5.87         -3.94         7.11 o                         
   0  12   9         20.43         23.35         8.70 o                         
   1  12   9         27.09         33.15         8.56 o                         
   2  12   9         22.00         31.35         8.50 o                         
   3  12   9          0.59         -3.41         6.84 o                         
  -3  13   9          0.05         -6.10         7.96 o                         
  -2  13   9         10.69          4.41         6.48 o                         
  -1  13   9          4.27         11.46         5.75 o                         
   0  13   9         56.72         47.84         9.32 o                         
   1  13   9          6.25          3.50         6.24 o                         
   2  13   9          4.91         -0.21         8.47 o                         
  -3  14   9          1.93         14.43         8.06 o                         
  -2  14   9         14.98          6.34         6.86 o                         
  -1  14   9          0.10         -2.86         5.50 o                         
   0  14   9         17.52         12.54         8.58 o                         
   1  14   9          0.47         14.30         7.09 o                         
   2  14   9         20.24         25.66        11.61 o                         
  -3  15   9          1.15          1.05         6.49 o                         
  -2  15   9          6.51          3.98         6.67 o                         
  -1  15   9          0.40          1.31         6.79 o                         
   0  15   9         26.16         28.87         8.03 o                         
   1  15   9          8.76          8.71         6.57 o                         
   2  15   9         19.23         13.59         8.19 o                         
  -2  16   9          0.00          3.32         5.50 o                         
  -1  16   9          0.00          4.83         6.96 o                         
   0  16   9          9.20         18.05         8.73 o                         
   1  16   9          3.68          8.44         6.88 o                         
  -2  17   9          1.73         11.92         4.89 o                         
  -1  17   9         27.46         25.29         7.73 o                         
   0  17   9          0.90          7.54         7.42 o                         
   1  17   9          0.36         -6.20         6.20 o                         
  -1  18   9          3.00          2.28         9.96 o                         
   0  18   9          1.15         -4.23         7.08 o                         
  -4   0  10          1.10        -10.79        11.60 o                         
  -2   0  10        451.38        451.87        29.63 o                         
   0   0  10        152.47        127.19        14.85 o                         
   2   0  10          0.04         -9.13        14.46 o                         
  -4   1  10          7.03         10.04         8.57 o                         
  -3   1  10         27.05         29.57        11.20 o                         
  -2   1  10          0.03         -9.89         9.89 o                         
  -1   1  10         90.18         71.38        15.89 o                         
   0   1  10        601.92        592.57        18.84 o                         
   1   1  10          3.79         -1.27         6.14 o                         
   2   1  10         22.69         17.04         8.24 o                         
   3   1  10          0.37          5.88        11.36 o                         
  -4   2  10          3.43          5.34         8.43 o                         
  -3   2  10         12.99         -7.29         9.80 o                         
  -2   2  10        108.92        101.43        12.35 o                         
  -1   2  10         13.20         15.59        12.54 o                         
   0   2  10         16.59         20.78         7.62 o                         
   1   2  10        135.71        124.98         9.43 o                         
   2   2  10         12.07          7.31         8.25 o                         
   3   2  10          1.09          3.83        10.46 o                         
  -4   3  10          0.01         -7.91         8.38 o                         
  -3   3  10         16.57         22.46        10.98 o                         
  -2   3  10          2.40         12.85         7.12 o                         
  -1   3  10        321.37        321.28        25.58 o                         
   0   3  10        138.04        147.07        11.07 o                         
   1   3  10        196.94        181.29        11.13 o                         
   2   3  10         45.39         68.24         9.27 o                         
   3   3  10          0.17         11.81        10.06 o                         
  -4   4  10          0.17         -3.08         7.82 o                         
  -3   4  10         55.08         43.49        16.74 o                         
  -2   4  10          0.01          5.17         7.77 o                         
  -1   4  10         65.31         53.15        14.04 o                         
   0   4  10         33.86         36.23         7.78 o                         
   1   4  10         18.77         20.81         6.04 o                         
   2   4  10         50.19         59.63         8.18 o                         
   3   4  10          2.21          0.92         9.70 o                         
  -4   5  10          2.40         -1.73         6.80 o                         
  -3   5  10         35.08         49.52        11.92 o                         
  -2   5  10        127.81        140.77        12.97 o                         
  -1   5  10          3.27        -10.28        12.40 o                         
   0   5  10         14.38         -0.63         7.75 o                         
   1   5  10          1.19         -0.68         5.77 o                         
   2   5  10          8.05         -1.43         7.27 o                         
   3   5  10          1.45         -2.71         9.28 o                         
  -4   6  10          1.94         -0.58         6.76 o                         
  -3   6  10          9.67         18.79        10.28 o                         
  -2   6  10          3.95          4.09         8.71 o                         
  -1   6  10        268.33        246.10        19.79 o                         
   0   6  10         24.21         16.15         6.80 o                         
   1   6  10          1.95          1.61         5.47 o                         
   2   6  10         18.11         27.89         7.88 o                         
   3   6  10          0.32          1.34         9.48 o                         
  -4   7  10         23.72         18.44        15.90 o                         
  -3   7  10         24.44         20.92         8.81 o                         
  -2   7  10         15.28         14.23         8.14 o                         
  -1   7  10          8.97         26.56         9.97 o                         
   0   7  10         74.12         78.89         9.06 o                         
   1   7  10          9.18         10.66         6.03 o                         
   2   7  10          7.60         -9.22         9.60 o                         
   3   7  10         32.21         26.16         8.25 o                         
  -4   8  10         14.51         24.42         9.06 o                         
  -3   8  10          3.03         11.88         8.57 o                         
  -2   8  10         12.23         14.26        11.18 o                         
  -1   8  10         18.73         25.88         9.57 o                         
   0   8  10          0.00         -0.29         7.54 o                         
   1   8  10          1.31         11.17         5.72 o                         
   2   8  10          8.49          5.55         7.04 o                         
   3   8  10          1.51          2.02        30.02 o                         
  -4   9  10          5.26          7.71         6.51 o                         
  -3   9  10          2.45          3.64        10.26 o                         
  -2   9  10          5.42         17.77         7.92 o                         
  -1   9  10          4.07         42.18        12.61 o                         
   0   9  10        152.06        146.54        13.36 o                         
   1   9  10         47.07         44.46         8.78 o                         
   2   9  10          0.00          0.00         8.46 o                         
  -3  10  10          0.50          6.29         9.99 o                         
  -2  10  10         28.75         32.50         8.74 o                         
  -1  10  10         61.06         53.80         9.37 o                         
   0  10  10         93.47         87.73        12.85 o                         
   1  10  10          0.75          4.03         7.65 o                         
   2  10  10          0.45          0.76         8.13 o                         
  -3  11  10          9.27         26.27        13.68 o                         
  -2  11  10          0.80          1.02         6.68 o                         
  -1  11  10          2.54         -7.93         8.71 o                         
   0  11  10          1.21         -2.39         7.60 o                         
   1  11  10         11.33         26.71         8.65 o                         
   2  11  10          3.84         -7.88         7.88 o                         
  -3  12  10          2.00          0.51         8.26 o                         
  -2  12  10         13.30         26.69         6.32 o                         
  -1  12  10          4.62          6.39         6.65 o                         
   0  12  10          1.92         10.69         7.79 o                         
   1  12  10          1.00          0.39         5.22 o                         
   2  12  10          7.17          8.31         7.46 o                         
  -3  13  10          0.76         -3.68         4.94 o                         
  -2  13  10         17.86         25.16         6.75 o                         
  -1  13  10          5.04         15.00         6.96 o                         
   0  13  10          0.30         26.88         8.04 o                         
   1  13  10          5.43         14.78         6.46 o                         
   2  13  10          0.76          8.47         8.66 o                         
  -2  14  10          7.95         12.46         7.59 o                         
  -1  14  10          2.63         -9.22         9.42 o                         
   0  14  10          3.48         -1.06        11.37 o                         
   1  14  10         23.34         15.11         7.37 o                         
  -2  15  10          1.68         -6.40         6.40 o                         
  -1  15  10          0.50          2.33         6.32 o                         
   0  15  10          2.31         -1.15         6.31 o                         
   1  15  10         15.84          7.41         6.99 o                         
  -2  16  10          3.78         17.78        10.26 o                         
  -1  16  10          0.16         -0.44         6.00 o                         
   0  16  10          2.23         -0.59         6.00 o                         
  -1  17  10          3.47         13.98         9.49 o                         
  -3   0  11         27.70         36.93        16.82 o                         
  -1   0  11          5.49         -3.10        10.34 o                         
   1   0  11          9.38          8.98         9.82 o                         
  -4   1  11          0.69         11.71         6.73 o                         
  -3   1  11         13.59         30.60        21.93 o                         
  -2   1  11         29.63         28.26         8.10 o                         
  -1   1  11          8.94         13.40        10.13 o                         
   0   1  11         11.51         13.24         6.74 o                         
   1   1  11         32.99         34.74         7.85 o                         
   2   1  11         10.71         16.61        10.11 o                         
  -4   2  11          3.38          4.05         6.22 o                         
  -3   2  11         33.76          9.42        10.86 o                         
  -2   2  11         70.01         66.61         9.63 o                         
  -1   2  11          4.79          3.13        10.55 o                         
   0   2  11          3.19         -1.49         7.25 o                         
   1   2  11          4.42          5.90         5.88 o                         
   2   2  11          0.12          3.29        10.11 o                         
  -4   3  11          3.10         -5.26         6.06 o                         
  -3   3  11          0.96         -2.47         8.01 o                         
  -2   3  11         21.79         20.18         7.23 o                         
  -1   3  11          0.02         -7.62        10.88 o                         
   0   3  11         39.57         38.16         8.05 o                         
   1   3  11          0.83          4.94         5.98 o                         
   2   3  11          1.55         -2.25         9.87 o                         
  -4   4  11          1.88         -2.88         8.19 o                         
  -3   4  11          0.39         -6.54         7.75 o                         
  -2   4  11          0.55         -1.31         4.92 o                         
  -1   4  11        131.24        129.21        25.01 o                         
   0   4  11         32.09         37.45         8.36 o                         
   1   4  11         31.89         24.56         7.40 o                         
   2   4  11          0.42         -0.37         9.47 o                         
  -3   5  11          4.04         -4.83         6.80 o                         
  -2   5  11          9.39          5.87         8.93 o                         
  -1   5  11         66.47         66.65        14.92 o                         
   0   5  11          1.71          2.48         7.44 o                         
   1   5  11          1.76          0.45         5.98 o                         
   2   5  11          0.14          2.12         9.99 o                         
  -3   6  11          4.40          9.65         5.88 o                         
  -2   6  11         54.00         65.76         8.70 o                         
  -1   6  11         54.25         41.68        10.69 o                         
   0   6  11          0.98          1.29        11.14 o                         
   1   6  11          0.42         12.92         5.70 o                         
   2   6  11          0.45         -1.93         9.39 o                         
  -3   7  11          3.29         -6.06         6.95 o                         
  -2   7  11          7.71         -2.76         6.09 o                         
  -1   7  11         94.85        107.77        13.61 o                         
   0   7  11          7.22          3.09         8.10 o                         
   1   7  11          0.05          8.04         5.55 o                         
   2   7  11         21.43         51.85        11.49 o                         
  -3   8  11          5.34          4.67         9.01 o                         
  -2   8  11         44.68         47.98        12.28 o                         
  -1   8  11          9.91          6.43         9.62 o                         
   0   8  11         47.39         44.15         8.92 o                         
   1   8  11          1.72          5.10         6.87 o                         
   2   8  11          4.95         12.64        28.13 o                         
  -3   9  11          0.56          3.42         6.59 o                         
  -2   9  11          6.10          0.86         4.04 o                         
  -1   9  11          5.30          3.47        10.98 o                         
   0   9  11          0.35         12.22         8.35 o                         
   1   9  11          0.82          0.72         6.80 o                         
   2   9  11          3.22          5.80        26.24 o                         
  -3  10  11         29.23         24.45         6.71 o                         
  -2  10  11          9.39          5.91         6.19 o                         
  -1  10  11         26.82         51.15        12.06 o                         
   0  10  11          7.00         13.62         7.72 o                         
   1  10  11          3.97         -0.85         7.64 o                         
   2  10  11         14.36         20.02        23.51 o                         
  -2  11  11          1.02          9.20         6.04 o                         
  -1  11  11          2.28          4.28        10.16 o                         
   0  11  11          0.44          7.14         8.26 o                         
   1  11  11          0.12          6.29         6.72 o                         
  -2  12  11          7.23          9.36         9.64 o                         
  -1  12  11          1.50          7.69        10.69 o                         
   0  12  11         24.30         27.82         9.36 o                         
   1  12  11         30.53         27.39         6.61 o                         
  -2  13  11          7.95          6.84         7.94 o                         
  -1  13  11          8.51         12.02         8.53 o                         
   0  13  11          0.02         -3.75         6.93 o                         
   1  13  11          2.45          4.48         8.63 o                         
  -1  14  11          2.10         17.74         8.32 o                         
   0  14  11         23.33         22.17         8.89 o                         
  -2   0  12          4.03         -2.76        14.01 o                         
   0   0  12          2.58          6.66        14.44 o                         
   2   0  12         57.41         80.25        16.21 o                         
  -3   1  12          0.00         10.00         7.79 o                         
  -2   1  12          6.22         -3.52         9.98 o                         
  -1   1  12          6.84         17.64         9.27 o                         
   0   1  12         14.61          3.75        10.21 o                         
   1   1  12         33.77         30.73         7.17 o                         
   2   1  12          4.89         14.02         9.99 o                         
  -3   2  12          0.06         -2.39        12.15 o                         
  -2   2  12          3.71        -10.08        10.08 o                         
  -1   2  12         14.98         21.65         9.46 o                         
   0   2  12          1.59         -1.39         7.10 o                         
   1   2  12          1.00          1.46         6.49 o                         
   2   2  12          7.76         20.18        12.88 o                         
  -3   3  12         30.23         15.42         7.41 o                         
  -2   3  12         12.01          9.93         9.67 o                         
  -1   3  12          4.72         -6.98         8.05 o                         
   0   3  12         27.70         42.51        10.72 o                         
   1   3  12          1.91          2.05         4.69 o                         
   2   3  12          1.42          5.30         8.47 o                         
  -3   4  12          1.00         15.56         6.85 o                         
  -2   4  12          5.96          3.16        11.54 o                         
  -1   4  12         41.74         43.85         9.96 o                         
   0   4  12          5.86         11.71        10.09 o                         
   1   4  12          5.55          8.92         5.65 o                         
   2   4  12         11.95         34.48         8.80 o                         
  -3   5  12          4.27          4.09        17.92 o                         
  -2   5  12          8.07         20.61        10.08 o                         
  -1   5  12          1.09         -0.74         8.21 o                         
   0   5  12         26.01         37.72         8.84 o                         
   1   5  12          0.01          6.27         6.65 o                         
  -3   6  12          8.94          6.62         5.81 o                         
  -2   6  12         23.57          3.10         8.85 o                         
  -1   6  12         14.02         15.51         8.45 o                         
   0   6  12         13.22          3.56         7.34 o                         
   1   6  12          0.01          5.35         7.20 o                         
  -2   7  12          1.20          5.62         7.41 o                         
  -1   7  12          1.59          0.23         7.66 o                         
   0   7  12          1.34         -1.11         7.33 o                         
   1   7  12          0.29          7.80         9.97 o                         
  -2   8  12          7.61         13.78         7.71 o                         
  -1   8  12         25.30         16.15        10.13 o                         
   0   8  12          5.17         13.48         8.54 o                         
   1   8  12          7.23          1.65         7.36 o                         
  -2   9  12         24.48         36.17         9.47 o                         
  -1   9  12         19.28         13.19         9.64 o                         
   0   9  12          1.76         -2.48         7.46 o                         
   1   9  12         13.99         10.64         9.30 o                         
  -2  10  12         24.19          7.52         7.52 o                         
  -1  10  12          1.97          1.74         8.03 o                         
   0  10  12          0.02         -2.25         7.39 o                         
  -1  11  12          2.26         -3.34         7.41 o                         
   0  11  12          0.32         -0.52         6.83 o                         
  -1   0  13          5.49          0.59        11.01 o                         
   1   0  13          0.37         -5.16         7.78 o                         
  -2   1  13          1.15          6.78         5.65 o                         
  -1   1  13          6.23         12.01         6.62 o                         
   0   1  13          7.23          0.66         7.97 o                         
   1   1  13          2.33          6.88         5.23 o                         
  -2   2  13         12.68          3.84         6.46 o                         
  -1   2  13         13.08         20.48         7.30 o                         
   0   2  13          5.34          8.08         9.13 o                         
  -2   3  13          2.94          0.27         9.87 o                         
  -1   3  13          0.35         -0.06         6.07 o                         
   0   3  13          0.23         10.17         7.05 o                         
  -2   4  13          1.60          1.89         8.22 o                         
  -1   4  13          1.87          2.43         5.97 o                         
   0   4  13          0.19          2.98         5.61 o                         
  -2   5  13          0.63         -0.86         6.67 o                         
  -1   5  13          7.11         10.20         6.23 o                         
   0   5  13          8.32          8.81         6.75 o                         
  -1   6  13          7.70         13.12         7.87 o                         
   0   6  13         20.58         53.35        29.60 o                         
  -1   7  13          3.70          7.09         9.40 o                         
                                                                                
